# Supplementary material for: Vector mapping and bloodmeal metabarcoding demonstrate risk of urban Chagas disease transmission in Caracas, Venezuela
Source: PLoS Negl Trop Dis. 2023 Mar 17;17(3):e0010613. doi: 10.1371/journal.pntd.0010613 (PMC10057784; doi:10.1371/journal.pntd.0010613)
Supplement: S1 File — This dataset contains triatomine ID code, species, state, parish, sex, age, parasitology result, and presence of liquid material (potential bloodmeal) in the intestinal content. The file features interactive dashboard elements (users may subset collection statistics by selecting categories of interest). (XLSX) [file pntd.0010613.s001.xlsx]

## Sheet: Data
Code	State	Year	Month	Municipality	Parish	Species	Sex/Stage	Parasitology Result	Blood	Bitten
VE0107	Miranda	2007	January	Baruta	El Cafetal	P. geniculatus	Female	POSITIVE	YES	NR
VE0207	D.C.	2007	January	Libertador	San José	P. geniculatus	Female	NEGATIVE	NO	NR
VE0307	Miranda	2007	January	Sucre	La Dolorita	P. geniculatus	Female	NEGATIVE	NO	NR
VE0407	Miranda	2007	January	Sucre	La Dolorita	P. geniculatus	Female	NEGATIVE	NO	NR
VE0607	Miranda	2007	January	Baruta	Nuestra Señora del Rosario de Baruta	P. geniculatus	Male	NEGATIVE	NO	NR
VE0707	Miranda	2007	January	El Hatillo	Santa Rosalía de Palermo	P. geniculatus	Male	NEGATIVE	NO	NR
VE0807	D.C.	2007	February	Libertador	Candelaria	P. geniculatus	Female	NEGATIVE	YES	NR
VE0907	D.C.	2007	February	Libertador	El Valle	P. geniculatus	Female	NEGATIVE	YES	NR
VE1007	D.C.	2007	March	Libertador	El Valle	P. geniculatus	Male	POSITIVE	YES	NR
VE1107	D.C.	2007	March	Libertador	La Vega	P. geniculatus	Female	POSITIVE	YES	NR
VE1207	Miranda	2007	March	El Hatillo	Santa Rosalía de Palermo	P. geniculatus	Male	NEGATIVE	YES	NR
VE1407	D.C.	2007	March	Libertador	Sucre	P. geniculatus	Male	NEGATIVE	NO	NR
VE1507	D.C.	2007	March	Libertador	Altagracia	P. geniculatus	Female	POSITIVE	YES	NR
VE1607	Miranda	2007	March	Sucre	Petare	P. geniculatus	Female	NEGATIVE	YES	NR
VE1707	Miranda	2007	March	Sucre	Leoncio Martínez	P. geniculatus	Female	POSITIVE	YES	NR
VE1807	Miranda	2007	March	Sucre	Petare	P. geniculatus	Female	NEGATIVE	YES	NR
VE1907	Miranda	2007	March	Sucre	Leoncio Martínez	P. geniculatus	Male	NEGATIVE	NO	NR
VE2107	Miranda	2007	March	Baruta	Nuestra Señora del Rosario de Baruta	P. geniculatus	Male	NEGATIVE	NO	NR
VE2207	Miranda	2007	March	Sucre	Petare	P. geniculatus	Female	NEGATIVE	YES	NR
VE2307	Miranda	2007	March	Baruta	Las Minas de Baruta	P. geniculatus	Male	POSITIVE	NO	NR
VE2407	D.C.	2007	April	Libertador	Altagracia	P. geniculatus	Female	POSITIVE	NO	NR
VE2507A	D.C.	2007	April	Libertador	La Pastora	P. geniculatus	Female	POSITIVE	YES	NR
VE2507B	D.C.	2007	April	Libertador	La Pastora	P. geniculatus	Female	POSITIVE	YES	NR
VE2607	Miranda	2007	April	Sucre	Petare	P. geniculatus	Female	NEGATIVE	YES	NR
VE2707	Miranda	2007	April	Sucre	Filas de Mariches	P. geniculatus	Female	POSITIVE	NO	NR
VE2907	Miranda	2007	April	Sucre	Filas de Mariches	P. geniculatus	Female	POSITIVE	YES	NR
VE3007	D.C.	2007	April	Libertador	La Pastora	P. geniculatus	Female	NEGATIVE	NO	NR
VE3107	Miranda	2007	April	Sucre	Filas de Mariches	P. geniculatus	Female	POSITIVE	YES	NR
VE3207	Miranda	2007	April	Sucre	Filas de Mariches	P. geniculatus	Male	POSITIVE	YES	NR
VE3307A	D.C.	2007	April	Libertador	La Pastora	P. geniculatus	Female	POSITIVE	YES	NR
VE3307B	D.C.	2007	April	Libertador	La Pastora	P. geniculatus	Male	POSITIVE	NO	NR
VE3307C	D.C.	2007	April	Libertador	La Pastora	P. geniculatus	Male	POSITIVE	NO	NR
VE3307D	D.C.	2007	April	Libertador	La Pastora	P. geniculatus	Male	NEGATIVE	NO	NR
VE3307E	D.C.	2007	April	Libertador	La Pastora	P. geniculatus	Male	POSITIVE	NO	NR
VE3507	Miranda	2007	May	Sucre	Petare	P. geniculatus	Male	NEGATIVE	YES	NR
VE3607	D.C.	2007	May	Libertador	Sucre	P. geniculatus	Male	NEGATIVE	NO	NR
VE3707	Miranda	2007	May	Baruta	El Cafetal	P. geniculatus	Female	POSITIVE	YES	NR
VE3807	Miranda	2007	May	Sucre	Filas de Mariches	P. geniculatus	Male	POSITIVE	YES	NR
VE3907	Miranda	2007	May	Sucre	La Dolorita	P. geniculatus	Female	NEGATIVE	NO	NR
VE4207	D.C.	2007	May	Libertador	El Junquito	P. geniculatus	Male	POSITIVE	YES	NR
VE4307	D.C.	2007	May	Libertador	El Junquito	P. geniculatus	Male	NEGATIVE	NO	NR
VE4407	Miranda	2007	May	Sucre	Caucagüita	P. geniculatus	Female	NEGATIVE	NO	NR
VE4507	Miranda	2007	May	Sucre	Petare	P. geniculatus	Male	NEGATIVE	NO	NR
VE4607	Miranda	2007	May	El Hatillo	Santa Rosalía de Palermo	P. geniculatus	Female	POSITIVE	YES	NR
VE4707	D.C.	2007	May	Libertador	Antímano	P. geniculatus	Female	NEGATIVE	NO	NR
VE4807A	Miranda	2007	May	Sucre	Petare	P. geniculatus	Male	POSITIVE	YES	NR
VE4807B	Miranda	2007	May	Sucre	Petare	P. geniculatus	Female	POSITIVE	NO	NR
VE4807C	Miranda	2007	May	Sucre	Petare	P. geniculatus	Male	POSITIVE	NO	NR
VE4907	Miranda	2007	May	Sucre	Petare	P. geniculatus	Female	NEGATIVE	NO	NR
VE5007	Miranda	2007	May	Sucre	Filas de Mariches	P. geniculatus	Female	POSITIVE	YES	NR
VE5107A	D.C.	2007	June	Libertador	Altagracia	P. geniculatus	Female	POSITIVE	YES	NR
VE5107B	D.C.	2007	June	Libertador	Altagracia	P. geniculatus	Female	POSITIVE	YES	NR
VE5407	Miranda	2007	June	Baruta	Nuestra Señora del Rosario de Baruta	P. geniculatus	Female	POSITIVE	YES	NR
VE5807	Miranda	2007	June	Baruta	Nuestra Señora del Rosario de Baruta	P. geniculatus	Female	POSITIVE	YES	NR
VE5907A	D.C.	2007	June	Libertador	El Junquito	P. geniculatus	Female	NA	NO	NR
VE5907B	D.C.	2007	June	Libertador	El Junquito	P. geniculatus	Female	NA	NO	NR
VE5907C	D.C.	2007	June	Libertador	El Junquito	P. geniculatus	Male	NA	NO	NR
VE5907D	D.C.	2007	June	Libertador	El Junquito	P. geniculatus	Male	NA	NO	NR
VE6207	D.C.	2007	July	Libertador	La Pastora	P. geniculatus	Female	NEGATIVE	NO	NR
VE6407	D.C.	2007	July	Libertador	El Junquito	P. geniculatus	Male	NEGATIVE	YES	NR
VE6507	D.C.	2007	July	Libertador	La Pastora	P. geniculatus	Male	NEGATIVE	NO	NR
VE6607	Miranda	2007	August	Sucre	La Dolorita	P. geniculatus	Male	NEGATIVE	NO	NR
VE6807	Miranda	2007	August	Sucre	La Dolorita	P. geniculatus	Female	POSITIVE	YES	NR
VE6907	Miranda	2007	September	Sucre	Filas de Mariches	P. geniculatus	Female	NEGATIVE	NO	NR
VE7207	D.C.	2007	November	Libertador	Caricuao	P. geniculatus	Female	NEGATIVE	YES	NR
VE7407	Miranda	2007	November	El Hatillo	Santa Rosalía de Palermo	P. geniculatus	Female	NEGATIVE	NO	NR
VE7907	Miranda	2007	November	Sucre	Petare	P. geniculatus	Female	NEGATIVE	NO	NR
VE8207	Miranda	2007	December	Sucre	La Dolorita	P. geniculatus	Female	NEGATIVE	NO	NR
VE8307	D.C.	2007	December	Libertador	El Junquito	P. geniculatus	Female	POSITIVE	YES	NR
VE8407	Miranda	2007	December	Sucre	Petare	P. geniculatus	Nymph V	POSITIVE	YES	NR
VE8507	Miranda	2007	December	Baruta	Las Minas de Baruta	P. geniculatus	Nymph IV	POSITIVE	YES	NR
VE8607A	D.C.	2007	December	Libertador	Sucre	P. geniculatus	Nymph III	POSITIVE	YES	NR
VE8607B	Miranda	2007	December	Baruta	Nuestra Señora del Rosario de Baruta	P. geniculatus	Nymph IV	POSITIVE	YES	NR
VE8607C	D.C.	2007	December	Libertador	Sucre	P. geniculatus	Nymph IV	POSITIVE	YES	NR
VE8607D	D.C.	2007	December	Libertador	Sucre	P. geniculatus	Nymph IV	POSITIVE	YES	NR
VE8607E	D.C.	2007	December	Libertador	Sucre	P. geniculatus	Nymph IV	POSITIVE	YES	NR
VE8707(1)	Miranda	2007	December	Sucre	Leoncio Martínez	P. geniculatus	Female	POSITIVE	YES	NR
PgHC07	D.C.	2007	December	Libertador	San Pedro	P. geniculatus	Male	POSITIVE	NO	NR
VE0108	D.C.	2008	January	Libertador	Sucre	P. geniculatus	Female	POSITIVE	YES	NR
VE0208(1)	Miranda	2008	January	Sucre	Petare	P. geniculatus	Male	POSITIVE	YES	NR
VE0208(10)	Miranda	2008	January	Sucre	Petare	P. geniculatus	Female	POSITIVE	NO	NR
VE0208(11)	Miranda	2008	January	Sucre	Petare	P. geniculatus	Female	POSITIVE	NO	NR
VE0208(12)	Miranda	2008	January	Sucre	Petare	P. geniculatus	Male	POSITIVE	YES	NR
VE0208(14)	Miranda	2008	January	Sucre	Petare	P. geniculatus	Male	POSITIVE	NO	NR
VE0208(15)	Miranda	2008	January	Sucre	Petare	P. geniculatus	Male	POSITIVE	NO	NR
VE0208(16)	Miranda	2008	January	Sucre	Petare	P. geniculatus	Male	POSITIVE	NO	NR
VE0208(18)	Miranda	2008	January	Sucre	Petare	P. geniculatus	Male	POSITIVE	NO	NR
VE0208(2)	Miranda	2008	January	Sucre	Petare	P. geniculatus	Male	NEGATIVE	NO	NR
VE0208(3)	Miranda	2008	January	Sucre	Petare	P. geniculatus	Male	POSITIVE	YES	NR
VE0208(4)	Miranda	2008	January	Sucre	Petare	P. geniculatus	Male	NEGATIVE	NO	NR
VE0208(5)	Miranda	2008	January	Sucre	Petare	P. geniculatus	Female	POSITIVE	NO	NR
VE0208(6)	Miranda	2008	January	Sucre	Petare	P. geniculatus	Female	POSITIVE	NO	NR
VE0208(7)	Miranda	2008	January	Sucre	Petare	P. geniculatus	Female	POSITIVE	NO	NR
VE0208(9)	Miranda	2008	January	Sucre	Petare	P. geniculatus	Female	POSITIVE	NO	NR
VE0308	D.C.	2008	January	Libertador	La Pastora	P. geniculatus	Female	POSITIVE	NO	NR
VE0408	Miranda	2008	January	El Hatillo	Santa Rosalía de Palermo	P. geniculatus	Female	POSITIVE	NO	NR
VE0708	D.C.	2008	January	Libertador	La Pastora	P. geniculatus	Female	POSITIVE	NO	NR
VE0908	D.C.	2008	January	Libertador	El Junquito	P. geniculatus	Female	POSITIVE	NO	NR
VE1008	Miranda	2008	January	Sucre	Filas de Mariches	P. geniculatus	Female	POSITIVE	NO	NR
VE1108A	Miranda	2008	January	Baruta	Nuestra Señora del Rosario de Baruta	P. geniculatus	Male	NEGATIVE	NO	NR
VE1308	Miranda	2008	January	El Hatillo	Santa Rosalía de Palermo	P. geniculatus	Male	POSITIVE	NO	NR
VE1608A	Miranda	2008	January	Sucre	Petare	P. geniculatus	Male	POSITIVE	NO	NR
VE1608B	Miranda	2008	January	Sucre	Petare	P. geniculatus	Male	POSITIVE	NO	NR
VE1708	Miranda	2008	January	Baruta	Nuestra Señora del Rosario de Baruta	P. geniculatus	Female	POSITIVE	NO	NR
VE1908	D.C.	2008	January	Libertador	San José	P. geniculatus	Female	POSITIVE	NO	NR
VE2008	D.C.	2008	January	Libertador	Sucre	P. geniculatus	Female	POSITIVE	NO	NR
VE2208	Miranda	2008	January	Sucre	Petare	P. geniculatus	Nymph III	POSITIVE	NO	NR
VE2308	D.C.	2008	January	Libertador	Sucre	P. geniculatus	Female	POSITIVE	NO	NR
VE2608	Miranda	2008	January	Sucre	Petare	P. geniculatus	Female	NEGATIVE	YES	NR
VE2708	D.C.	2008	February	Libertador	La Pastora	P. geniculatus	Female	POSITIVE	YES	NR
VE2808	Miranda	2008	February	Sucre	Petare	P. geniculatus	Female	POSITIVE	YES	NR
VE2908	Miranda	2008	February	El Hatillo	Santa Rosalía de Palermo	P. geniculatus	Female	NEGATIVE	YES	NR
VE3208	D.C.	2008	February	Libertador	Sucre	P. geniculatus	Male	POSITIVE	YES	NR
VE3608	Miranda	2008	February	Sucre	Leoncio Martínez	P. geniculatus	Male	NEGATIVE	YES	NR
VE4008	Miranda	2008	March	Sucre	Filas de Mariches	P. geniculatus	Female	POSITIVE	YES	NR
VE4308A	Miranda	2008	March	Sucre	Petare	P. geniculatus	Male	POSITIVE	NO	NR
VE4308B	Miranda	2008	March	Sucre	Petare	P. geniculatus	Male	POSITIVE	YES	NR
VE4408	Miranda	2008	March	Sucre	Petare	P. geniculatus	Male	NEGATIVE	NO	NR
VE4708	Miranda	2008	March	Sucre	Petare	P. geniculatus	Female	POSITIVE	NO	NR
VE4808	Miranda	2008	March	Sucre	Filas de Mariches	P. geniculatus	Female	POSITIVE	YES	NR
VE4908	D.C.	2008	March	Libertador	El Junquito	P. geniculatus	Male	NEGATIVE	YES	NR
VE5108	Miranda	2008	March	Sucre	Petare	P. geniculatus	Female	NEGATIVE	NO	NR
VE5208	D.C.	2008	March	Libertador	San José	P. geniculatus	Male	POSITIVE	NO	NR
VE5408	D.C.	2008	March	Libertador	San Pedro	P. geniculatus	Male	POSITIVE	NO	NR
VE5508	D.C.	2008	March	Libertador	La Pastora	P. geniculatus	Male	POSITIVE	NO	NR
VE5608	Miranda	2008	March	Sucre	Petare	P. geniculatus	Female	POSITIVE	YES	NR
VE5908	D.C.	2008	March	Libertador	La Pastora	P. geniculatus	Male	POSITIVE	NO	NR
VE6008	D.C.	2008	April	Libertador	Sucre	P. geniculatus	Female	POSITIVE	YES	NR
VE6108	Miranda	2008	April	Sucre	Petare	P. geniculatus	Female	NEGATIVE	YES	NR
VE6408	Miranda	2008	April	Sucre	Petare	P. geniculatus	Male	POSITIVE	NO	NR
VE6508	Miranda	2008	April	Sucre	Leoncio Martínez	P. geniculatus	Male	POSITIVE	NO	NR
VE6908	D.C.	2008	April	Libertador	La Pastora	P. geniculatus	Female	NEGATIVE	YES	NR
VE7008	D.C.	2008	April	Libertador	San Pedro	P. geniculatus	Male	POSITIVE	YES	NR
VE7108	Miranda	2008	April	Sucre	Petare	P. geniculatus	Female	NEGATIVE	YES	NR
VE7208	D.C.	2008	April	Libertador	Santa Teresa	P. geniculatus	Male	POSITIVE	NO	NR
VE7508A	D.C.	2008	April	Libertador	La Pastora	P. geniculatus	Female	POSITIVE	YES	NR
VE7508B	D.C.	2008	April	Libertador	La Pastora	P. geniculatus	Male	POSITIVE	NO	NR
VE7608	D.C.	2008	April	Libertador	San Pedro	P. geniculatus	Female	POSITIVE	YES	NR
VE7908	Miranda	2008	April	Sucre	Petare	P. geniculatus	Female	POSITIVE	YES	NR
VE8308	D.C.	2008	April	Libertador	La Pastora	P. geniculatus	Female	POSITIVE	NO	NR
VE8508	Miranda	2008	April	Baruta	Nuestra Señora del Rosario de Baruta	P. geniculatus	Female	POSITIVE	YES	NR
VE8707	D.C.	2008	April	Libertador	Sucre	P. geniculatus	Male	NEGATIVE	YES	NR
VE8808	D.C.	2008	April	Libertador	Caricuao	P. geniculatus	Female	NEGATIVE	YES	NR
VE8908	Miranda	2008	April	Sucre	Petare	P. geniculatus	Male	NEGATIVE	NO	NR
VE9108	D.C.	2008	April	Libertador	Sucre	P. geniculatus	Male	POSITIVE	YES	NR
VE9408	D.C.	2008	April	Libertador	Sucre	P. geniculatus	Female	POSITIVE	YES	NR
VE9508A	D.C.	2008	April	Libertador	Sucre	P. geniculatus	Male	NEGATIVE	NO	NR
VE9508B	D.C.	2008	April	Libertador	Sucre	P. geniculatus	Male	POSITIVE	NO	NR
VE9608	D.C.	2008	April	Libertador	La Pastora	P. geniculatus	Male	POSITIVE	NO	NR
VE9808	Miranda	2008	April	Sucre	La Dolorita	P. geniculatus	Male	POSITIVE	NO	NR
VE9908	D.C.	2008	April	Libertador	Sucre	P. geniculatus	Female	POSITIVE	YES	NR
VE10008	D.C.	2008	April	Libertador	Macarao	P. geniculatus	Female	NEGATIVE	YES	NR
VE10108	D.C.	2008	April	Libertador	Coche	P. geniculatus	Female	NEGATIVE	YES	NR
VE10408	D.C.	2008	April	Libertador	Sucre	P. geniculatus	Female	POSITIVE	YES	NR
VE10708	D.C.	2008	April	Libertador	El Junquito	P. geniculatus	Female	POSITIVE	YES	NR
VE10808A	Miranda	2008	April	Baruta	Nuestra Señora del Rosario de Baruta	P. geniculatus	Female	POSITIVE	NO	NR
VE10808B	Miranda	2008	April	Baruta	Nuestra Señora del Rosario de Baruta	P. geniculatus	Female	POSITIVE	NO	NR
VE11408	Miranda	2008	April	Sucre	Petare	P. geniculatus	Female	POSITIVE	YES	NR
VE11508	D.C.	2008	April	Libertador	El Junquito	P. geniculatus	Female	POSITIVE	NO	NR
VE11608	Miranda	2008	April	Sucre	Filas de Mariches	P. geniculatus	Female	NEGATIVE	YES	NR
VE11708	D.C.	2008	April	Libertador	Caricuao	P. geniculatus	Female	POSITIVE	YES	NR
VE11808	Miranda	2008	April	Sucre	Petare	P. geniculatus	Female	POSITIVE	YES	NR
VE11908	D.C.	2008	April	Libertador	San Pedro	P. geniculatus	Male	NEGATIVE	NO	NR
VE12008	D.C.	2008	April	Libertador	La Pastora	P. geniculatus	Female	POSITIVE	YES	NR
VE12108	D.C.	2008	April	Libertador	Sucre	P. geniculatus	Female	POSITIVE	NO	NR
VE12308	Miranda	2008	May	El Hatillo	Santa Rosalía de Palermo	P. geniculatus	Female	NEGATIVE	NO	NR
VE12508	D.C.	2008	May	Libertador	El Recreo	P. geniculatus	Female	POSITIVE	NO	NR
VE12708	D.C.	2008	May	Libertador	El Junquito	P. geniculatus	Female	POSITIVE	YES	NR
VE12808	Miranda	2008	May	Sucre	Filas de Mariches	P. geniculatus	Male	POSITIVE	YES	NR
VE12908	D.C.	2008	May	Libertador	El Junquito	P. geniculatus	Male	NEGATIVE	YES	NR
VE13108	Miranda	2008	May	Sucre	Petare	P. geniculatus	Female	POSITIVE	YES	NR
VE13408	D.C.	2008	May	Libertador	Macarao	P. geniculatus	Male	POSITIVE	YES	NR
VE13608A	Miranda	2008	May	Sucre	Petare	P. geniculatus	Female	POSITIVE	YES	NR
VE13608B	Miranda	2008	May	Sucre	Petare	P. geniculatus	Male	POSITIVE	YES	NR
VE13608C	Miranda	2008	May	Sucre	Petare	P. geniculatus	Female	POSITIVE	YES	NR
VE13708	Miranda	2008	May	Sucre	Leoncio Martínez	P. geniculatus	Female	POSITIVE	NO	NR
VE1408A	D.C.	2008	May	Libertador	Sucre	T. maculata	Male	NEGATIVE	NO	NR
VE14108	D.C.	2008	May	Libertador	Sucre	P. geniculatus	Male	POSITIVE	YES	NR
VE14208	Miranda	2008	May	Sucre	Petare	P. geniculatus	Female	POSITIVE	YES	NR
VE14308	D.C.	2008	May	Libertador	Sucre	P. geniculatus	Male	POSITIVE	YES	NR
VE14408	D.C.	2008	May	Libertador	Sucre	P. geniculatus	Female	POSITIVE	YES	NR
VE14808	Miranda	2008	May	Baruta	Nuestra Señora del Rosario de Baruta	P. geniculatus	Female	POSITIVE	NO	NR
VE15008	Miranda	2008	May	Baruta	Nuestra Señora del Rosario de Baruta	P. geniculatus	Male	NEGATIVE	NO	NR
VE15208	D.C.	2008	May	Libertador	San Bernardino	P. geniculatus	Male	POSITIVE	NO	NR
VE15408A	Miranda	2008	May	Sucre	Petare	P. geniculatus	Male	POSITIVE	YES	NR
VE15408B	Miranda	2008	May	Sucre	Petare	P. geniculatus	Male	POSITIVE	YES	NR
VE15408D	Miranda	2008	May	Sucre	Petare	P. geniculatus	Male	POSITIVE	YES	NR
VE15408E	Miranda	2008	May	Sucre	Petare	P. geniculatus	Male	POSITIVE	YES	NR
VE15508	Miranda	2008	May	Baruta	Nuestra Señora del Rosario de Baruta	P. geniculatus	Male	POSITIVE	NO	NR
VE15708	Miranda	2008	May	Sucre	Caucagüita	P. geniculatus	Female	NEGATIVE	YES	NR
VE15908	Miranda	2008	May	Sucre	Leoncio Martínez	P. geniculatus	Female	POSITIVE	NO	NR
VE16008A	Miranda	2008	May	Sucre	Petare	P. geniculatus	Male	POSITIVE	YES	NR
VE16008B	Miranda	2008	May	Sucre	Petare	P. geniculatus	Male	POSITIVE	YES	NR
VE16108	Miranda	2008	May	Sucre	Caucagüita	P. geniculatus	Male	POSITIVE	YES	NR
VE16208	Miranda	2008	May	Sucre	Caucagüita	P. geniculatus	Female	POSITIVE	NO	NR
VE16408A	Miranda	2008	May	Sucre	Petare	P. geniculatus	Female	POSITIVE	YES	NR
VE16408B	Miranda	2008	May	Sucre	Petare	P. geniculatus	Female	POSITIVE	YES	NR
VE16408C	Miranda	2008	May	Sucre	Petare	P. geniculatus	Female	POSITIVE	YES	NR
VE16508	Miranda	2008	May	Sucre	Petare	P. geniculatus	Male	POSITIVE	YES	NR
VE16608	Miranda	2008	May	Sucre	Petare	P. geniculatus	Female	POSITIVE	YES	NR
VE16908	Miranda	2008	May	Baruta	Nuestra Señora del Rosario de Baruta	P. geniculatus	Male	NEGATIVE	NO	NR
VE17208	D.C.	2008	May	Libertador	Sucre	P. geniculatus	Female	POSITIVE	NO	NR
VE17908A	Miranda	2008	May	Sucre	Petare	P. geniculatus	Male	NEGATIVE	NO	NR
VE17908B	Miranda	2008	May	Sucre	Petare	P. geniculatus	Male	NEGATIVE	NO	NR
VE17908C	Miranda	2008	May	Sucre	Petare	P. geniculatus	Female	NEGATIVE	NO	NR
VE17908D	Miranda	2008	May	Sucre	Petare	P. geniculatus	Female	NEGATIVE	NO	NR
VE17908E	Miranda	2008	May	Sucre	Petare	P. geniculatus	Male	POSITIVE	YES	NR
VE18008	D.C.	2008	May	Libertador	Antímano	P. geniculatus	Male	NEGATIVE	NO	NR
VE18108	Miranda	2008	May	Baruta	Nuestra Señora del Rosario de Baruta	P. geniculatus	Female	POSITIVE	YES	NR
VE18208	Miranda	2008	May	Sucre	Petare	P. geniculatus	Male	POSITIVE	NO	NR
VE18508	Miranda	2008	May	Sucre	Leoncio Martínez	P. geniculatus	Female	POSITIVE	YES	NR
VE18608	Miranda	2008	May	Sucre	Petare	P. geniculatus	Female	POSITIVE	YES	NR
VE18708	D.C.	2008	May	Libertador	Sucre	P. geniculatus	Male	POSITIVE	NO	NR
VE18808	Miranda	2008	May	Chacao	Chacao	P. geniculatus	Male	POSITIVE	NO	NR
VE19208	Miranda	2008	May	Baruta	Nuestra Señora del Rosario de Baruta	P. geniculatus	Male	POSITIVE	NO	NR
VE19308	D.C.	2008	May	Libertador	San Pedro	P. geniculatus	Female	NEGATIVE	NO	NR
VE19408	D.C.	2008	May	Libertador	La Pastora	P. geniculatus	Female	POSITIVE	YES	NR
VE19508	D.C.	2008	May	Libertador	La Pastora	P. geniculatus	Female	NEGATIVE	NO	NR
VE19808	Miranda	2008	May	Baruta	Nuestra Señora del Rosario de Baruta	P. geniculatus	Male	POSITIVE	YES	NR
VE19908	Miranda	2008	May	Sucre	La Dolorita	P. geniculatus	Female	NEGATIVE	NO	NR
VE20008	Miranda	2008	May	Baruta	Nuestra Señora del Rosario de Baruta	P. geniculatus	Female	POSITIVE	YES	NR
VE20108	Miranda	2008	May	Sucre	Filas de Mariches	P. geniculatus	Female	POSITIVE	NO	NR
VE20208	D.C.	2008	May	Libertador	La Pastora	P. geniculatus	Male	POSITIVE	NO	NR
VE20408	Miranda	2008	May	Chacao	Chacao	P. geniculatus	Female	NEGATIVE	NO	NR
VE20508	Miranda	2008	May	Baruta	Nuestra Señora del Rosario de Baruta	P. geniculatus	Male	POSITIVE	NO	NR
VE20608A	Miranda	2008	May	Baruta	Nuestra Señora del Rosario de Baruta	P. geniculatus	Male	POSITIVE	NO	NR
VE20808	Miranda	2008	May	Sucre	Petare	P. geniculatus	Female	POSITIVE	YES	NR
VE20908	Miranda	2008	May	El Hatillo	Santa Rosalía de Palermo	P. geniculatus	Male	NEGATIVE	NO	NR
VE21108	D.C.	2008	May	Libertador	Sucre	P. geniculatus	Male	POSITIVE	NO	NR
VE21508A	D.C.	2008	May	Libertador	Sucre	P. geniculatus	Female	NEGATIVE	YES	NR
VE21608	Miranda	2008	May	Sucre	Petare	P. geniculatus	Female	POSITIVE	NO	NR
VE21708	Miranda	2008	May	Baruta	Nuestra Señora del Rosario de Baruta	P. geniculatus	Female	NEGATIVE	NO	NR
VE21808	Miranda	2008	May	Sucre	Petare	P. geniculatus	Female	POSITIVE	NO	NR
VE22108	D.C.	2008	May	Libertador	Sucre	P. geniculatus	Female	NEGATIVE	NO	NR
VE22608	Miranda	2008	May	El Hatillo	Santa Rosalía de Palermo	P. geniculatus	Female	POSITIVE	NO	NR
VE22908	Miranda	2008	May	Sucre	Petare	P. geniculatus	Male	POSITIVE	NO	NR
VE23008	Miranda	2008	May	Baruta	Nuestra Señora del Rosario de Baruta	P. geniculatus	Female	NEGATIVE	YES	NR
VE23108	Miranda	2008	May	El Hatillo	Santa Rosalía de Palermo	P. geniculatus	Female	NEGATIVE	NO	NR
VE23408	Miranda	2008	May	Sucre	Petare	P. geniculatus	Female	POSITIVE	NO	NR
VE23708	Miranda	2008	May	Sucre	Caucagüita	P. geniculatus	Female	POSITIVE	NO	NR
VE23808	Miranda	2008	May	Sucre	Petare	P. geniculatus	Female	POSITIVE	YES	NR
VE23908	D.C.	2008	May	Libertador	Santa Teresa	P. geniculatus	Male	POSITIVE	YES	NR
VE24008	D.C.	2008	May	Libertador	La Pastora	P. geniculatus	Female	POSITIVE	YES	NR
VE2408B	Miranda	2008	May	El Hatillo	Santa Rosalía de Palermo	P. geniculatus	Male	NEGATIVE	NO	NR
VE24108	Miranda	2008	May	El Hatillo	Santa Rosalía de Palermo	P. geniculatus	Female	NEGATIVE	YES	NR
VE24308	D.C.	2008	May	Libertador	La Pastora	P. geniculatus	Male	POSITIVE	YES	NR
VE24408	Miranda	2008	May	Sucre	Petare	P. geniculatus	Female	POSITIVE	YES	NR
VE24508	Miranda	2008	May	Baruta	Nuestra Señora del Rosario de Baruta	P. geniculatus	Female	POSITIVE	YES	NR
VE24608	Miranda	2008	May	El Hatillo	Santa Rosalía de Palermo	P. geniculatus	Female	POSITIVE	YES	NR
VE24908	Miranda	2008	May	Baruta	Nuestra Señora del Rosario de Baruta	P. geniculatus	Female	NEGATIVE	NO	NR
VE25008	Miranda	2008	May	El Hatillo	Santa Rosalía de Palermo	P. geniculatus	Female	NEGATIVE	YES	NR
VE25108	Miranda	2008	May	Sucre	Petare	P. geniculatus	Female	NEGATIVE	YES	NR
VE25208A	Miranda	2008	May	Sucre	Petare	P. geniculatus	Male	NEGATIVE	NO	NR
VE25208B	Miranda	2008	May	Sucre	Petare	P. geniculatus	Female	POSITIVE	NO	NR
VE25408	Miranda	2008	May	Baruta	Nuestra Señora del Rosario de Baruta	P. geniculatus	Male	POSITIVE	NO	NR
VE25908	Miranda	2008	May	Sucre	Petare	P. geniculatus	Female	POSITIVE	NO	NR
VE26308	Miranda	2008	May	Sucre	Petare	P. geniculatus	Male	POSITIVE	NO	NR
VE26508	Miranda	2008	May	El Hatillo	Santa Rosalía de Palermo	P. geniculatus	Female	POSITIVE	NO	NR
VE26608	Miranda	2008	June	Baruta	Nuestra Señora del Rosario de Baruta	P. geniculatus	Male	POSITIVE	NO	NR
VE26808	D.C.	2008	June	Libertador	Sucre	P. geniculatus	Male	NEGATIVE	NO	NR
VE27008A	Miranda	2008	June	El Hatillo	Santa Rosalía de Palermo	P. geniculatus	Male	POSITIVE	NO	NR
VE27308	Miranda	2008	June	Baruta	Nuestra Señora del Rosario de Baruta	P. geniculatus	Male	POSITIVE	NO	NR
VE27508	Miranda	2008	June	Sucre	Petare	P. geniculatus	Female	POSITIVE	NO	NR
VE27608	Miranda	2008	June	Sucre	Petare	P. geniculatus	Male	POSITIVE	NO	NR
VE27708	Miranda	2008	June	Chacao	Chacao	P. geniculatus	Male	NEGATIVE	NO	NR
VE28008	Miranda	2008	June	Baruta	El Cafetal	P. geniculatus	Male	POSITIVE	NO	NR
VE28108	Miranda	2008	June	Baruta	Nuestra Señora del Rosario de Baruta	P. geniculatus	Male	POSITIVE	YES	NR
VE28308	D.C.	2008	June	Libertador	La Pastora	P. geniculatus	Female	POSITIVE	YES	NR
VE28608	Miranda	2008	June	Baruta	Nuestra Señora del Rosario de Baruta	P. geniculatus	Female	POSITIVE	NO	NR
VE28708	Miranda	2008	June	Sucre	Petare	P. geniculatus	Female	NEGATIVE	YES	NR
VE29008	D.C.	2008	June	Libertador	Altagracia	P. geniculatus	Female	POSITIVE	NO	NR
VE29108	Miranda	2008	June	El Hatillo	Santa Rosalía de Palermo	P. geniculatus	Female	POSITIVE	NO	NR
VE30108	D.C.	2008	June	Libertador	Sucre	P. geniculatus	Male	NEGATIVE	NO	NR
VE30308	Miranda	2008	June	Baruta	El Cafetal	P. geniculatus	Female	NEGATIVE	NO	NR
VE30508	Miranda	2008	June	Sucre	Petare	P. geniculatus	Male	POSITIVE	NO	NR
VE30608	D.C.	2008	June	Libertador	Sucre	P. geniculatus	Female	POSITIVE	NO	NR
VE31108	Miranda	2008	June	Chacao	Chacao	P. geniculatus	Female	POSITIVE	YES	NR
VE31208A	Miranda	2008	June	El Hatillo	Santa Rosalía de Palermo	P. geniculatus	Female	POSITIVE	YES	NR
VE31408	Miranda	2008	June	Baruta	Nuestra Señora del Rosario de Baruta	T. nigromaculata	Female	POSITIVE	NO	NR
VE31608	D.C.	2008	June	Libertador	Caricuao	P. geniculatus	Female	POSITIVE	NO	NR
VE31808	Miranda	2008	June	Baruta	El Cafetal	P. geniculatus	Male	POSITIVE	NO	NR
VE32008	D.C.	2008	June	Libertador	Antímano	P. geniculatus	Female	POSITIVE	YES	NR
VE32108	D.C.	2008	June	Libertador	La Pastora	P. geniculatus	Male	POSITIVE	NO	NR
VE32508	Miranda	2008	June	Baruta	Nuestra Señora del Rosario de Baruta	P. geniculatus	Female	POSITIVE	YES	NR
VE32808	Miranda	2008	June	Sucre	Petare	P. geniculatus	Female	NEGATIVE	NO	NR
VE33208A	Miranda	2008	June	Sucre	La Dolorita	P. geniculatus	Female	POSITIVE	NO	NR
VE33308A	Miranda	2008	June	Chacao	Chacao	P. geniculatus	Male	NEGATIVE	NO	NR
VE34108A	Miranda	2008	June	Sucre	Filas de Mariches	P. geniculatus	Male	POSITIVE	YES	NR
VE34408	Miranda	2008	June	Baruta	Nuestra Señora del Rosario de Baruta	P. geniculatus	Male	NEGATIVE	NO	NR
VE34908	D.C.	2008	June	Libertador	La Vega	P. geniculatus	Female	NEGATIVE	YES	NR
VE35208	Miranda	2008	June	Baruta	Nuestra Señora del Rosario de Baruta	P. geniculatus	Male	POSITIVE	NO	NR
VE35508	Miranda	2008	June	Sucre	Caucagüita	P. geniculatus	Male	POSITIVE	YES	NR
VE35608	Miranda	2008	June	El Hatillo	Santa Rosalía de Palermo	P. geniculatus	Female	NEGATIVE	YES	NR
VE36208	D.C.	2008	June	Libertador	La Vega	P. geniculatus	Male	POSITIVE	NO	NR
VE36308	D.C.	2008	June	Libertador	El Junquito	P. geniculatus	Female	POSITIVE	YES	NR
VE36508	Miranda	2008	June	El Hatillo	Santa Rosalía de Palermo	P. geniculatus	Male	POSITIVE	NO	NR
VE36608A	Miranda	2008	June	Sucre	Leoncio Martínez	P. geniculatus	Female	NEGATIVE	YES	NR
VE36708	Miranda	2008	June	Sucre	Filas de Mariches	P. geniculatus	Female	NEGATIVE	YES	NR
VE37008	Miranda	2008	June	Baruta	Nuestra Señora del Rosario de Baruta	P. geniculatus	Male	NEGATIVE	NO	NR
VE3708A	D.C.	2008	June	Libertador	Sucre	P. geniculatus	Female	NA	NA	NR
VE3708B	D.C.	2008	June	Libertador	Sucre	P. geniculatus	Female	NA	NA	NR
VE3708C	D.C.	2008	June	Libertador	Sucre	P. geniculatus	Nymph IV	NA	NA	NR
VE3708D	D.C.	2008	June	Libertador	Sucre	P. geniculatus	Nymph IV	NA	NA	NR
VE3708E	D.C.	2008	June	Libertador	Sucre	P. geniculatus	Nymph IV	NA	NA	NR
VE3708F	D.C.	2008	June	Libertador	Sucre	P. geniculatus	Female	POSITIVE	YES	NR
VE37308	Miranda	2008	June	Sucre	Leoncio Martínez	P. geniculatus	Male	NEGATIVE	NO	NR
VE37508	Miranda	2008	June	Sucre	Petare	P. geniculatus	Female	NEGATIVE	NO	NR
VE37908	D.C.	2008	June	Libertador	La Pastora	P. geniculatus	Male	POSITIVE	YES	NR
VE38008	Miranda	2008	June	Baruta	Nuestra Señora del Rosario de Baruta	P. geniculatus	Male	POSITIVE	NO	NR
VE38108	Miranda	2008	June	Sucre	Petare	P. geniculatus	Male	POSITIVE	YES	NR
VE38208	D.C.	2008	June	Libertador	La Pastora	P. geniculatus	Female	POSITIVE	YES	NR
VE38308	Miranda	2008	June	Baruta	Nuestra Señora del Rosario de Baruta	P. geniculatus	Male	POSITIVE	YES	NR
VE38408	Miranda	2008	June	Sucre	Petare	P. geniculatus	Female	POSITIVE	YES	NR
VE38508A	D.C.	2008	June	Libertador	La Pastora	P. geniculatus	Female	POSITIVE	YES	NR
VE38708	Miranda	2008	June	Baruta	Nuestra Señora del Rosario de Baruta	P. geniculatus	Female	NEGATIVE	YES	NR
VE38908	Miranda	2008	June	El Hatillo	Santa Rosalía de Palermo	P. geniculatus	Female	POSITIVE	NO	NR
VE39008	Miranda	2008	June	Baruta	Nuestra Señora del Rosario de Baruta	P. geniculatus	Female	NEGATIVE	YES	NR
VE39108	D.C.	2008	June	Libertador	El Recreo	P. geniculatus	Female	NEGATIVE	YES	NR
VE392A08	Miranda	2008	June	Sucre	Petare	P. geniculatus	Male	NEGATIVE	YES	NR
VE39508	D.C.	2008	June	Libertador	Sucre	P. geniculatus	Female	POSITIVE	YES	NR
VE39608	D.C.	2008	June	Libertador	Sucre	P. geniculatus	Female	NEGATIVE	NO	NR
VE39808	Miranda	2008	June	Sucre	Petare	P. geniculatus	Female	NEGATIVE	NO	NR
VE39908	Miranda	2008	June	Sucre	Petare	P. geniculatus	Male	POSITIVE	NO	NR
VE40208	Miranda	2008	June	Sucre	Filas de Mariches	P. geniculatus	Female	NEGATIVE	YES	NR
VE40308	Miranda	2008	June	Baruta	Las Minas de Baruta	P. geniculatus	Male	NEGATIVE	NO	NR
VE40408	Miranda	2008	June	Sucre	Petare	P. geniculatus	Female	POSITIVE	NO	NR
VE40508	D.C.	2008	June	Libertador	Sucre	P. geniculatus	Female	NEGATIVE	YES	NR
VE40708	Miranda	2008	June	Sucre	Petare	P. geniculatus	Female	NEGATIVE	NO	NR
VE41108	D.C.	2008	June	Libertador	Altagracia	P. geniculatus	Female	POSITIVE	YES	NR
VE41308	Miranda	2008	June	El Hatillo	Santa Rosalía de Palermo	P. geniculatus	Male	NEGATIVE	NO	NR
VE41408	Miranda	2008	June	Baruta	Nuestra Señora del Rosario de Baruta	P. geniculatus	Male	NEGATIVE	NO	NR
VE415A08	D.C.	2008	June	Libertador	La Pastora	P. geniculatus	Female	NEGATIVE	NO	NR
VE415B08	D.C.	2008	June	Libertador	La Pastora	P. geniculatus	Female	NEGATIVE	NO	NR
VE41808	Miranda	2008	June	Sucre	Leoncio Martínez	P. geniculatus	Male	POSITIVE	NO	NR
VE41908	D.C.	2008	July	Libertador	El Junquito	P. geniculatus	Female	NEGATIVE	NO	NR
VE42008	D.C.	2008	July	Libertador	Sucre	P. geniculatus	Male	POSITIVE	YES	NR
VE42108	D.C.	2008	July	Libertador	Sucre	P. geniculatus	Female	NEGATIVE	NO	NR
VE42208	D.C.	2008	July	Libertador	Caricuao	P. geniculatus	Female	POSITIVE	YES	NR
VE42308	Miranda	2008	July	Sucre	Petare	P. geniculatus	Female	NEGATIVE	NO	NR
VE42408	Miranda	2008	July	Sucre	Petare	P. geniculatus	Female	POSITIVE	YES	NR
VE42808B	D.C.	2008	July	Libertador	El Recreo	P. geniculatus	Male	NEGATIVE	NO	NR
VE43208	Miranda	2008	July	Baruta	Nuestra Señora del Rosario de Baruta	P. geniculatus	Female	NEGATIVE	YES	NR
VE43308	D.C.	2008	July	Libertador	Sucre	P. geniculatus	Female	NEGATIVE	YES	NR
VE43408	Miranda	2008	July	Sucre	Leoncio Martínez	P. geniculatus	Female	NEGATIVE	NO	NR
VE43508	D.C.	2008	July	Libertador	23 de Enero	P. geniculatus	Male	POSITIVE	NO	NR
VE43608	D.C.	2008	July	Libertador	Sucre	P. geniculatus	Female	POSITIVE	NO	NR
VE43708	D.C.	2008	July	Libertador	La Pastora	P. geniculatus	Female	POSITIVE	YES	NR
VE43908	Miranda	2008	July	Sucre	Petare	P. geniculatus	Female	POSITIVE	YES	NR
VE44008	Miranda	2008	July	Baruta	Nuestra Señora del Rosario de Baruta	P. geniculatus	Male	POSITIVE	NO	NR
VE44108	Miranda	2008	July	Baruta	Las Minas de Baruta	P. geniculatus	Male	NEGATIVE	NO	NR
VE44208	Miranda	2008	July	Sucre	Petare	P. geniculatus	Male	POSITIVE	NO	NR
VE44308	D.C.	2008	July	Libertador	La Pastora	P. geniculatus	Male	NEGATIVE	NO	NR
VE44508	Miranda	2008	July	Sucre	Petare	P. geniculatus	Female	POSITIVE	YES	NR
VE44808	Miranda	2008	July	Sucre	Petare	P. geniculatus	Male	POSITIVE	YES	NR
VE45008	Miranda	2008	July	Chacao	Chacao	P. geniculatus	Male	NEGATIVE	NO	NR
VE45108	Miranda	2008	July	El Hatillo	Santa Rosalía de Palermo	P. geniculatus	Female	NEGATIVE	YES	NR
VE45308	D.C.	2008	July	Libertador	Sucre	P. geniculatus	Female	NEGATIVE	YES	NR
VE45408	Miranda	2008	July	Baruta	Las Minas de Baruta	P. geniculatus	Male	NEGATIVE	NO	NR
VE45508	Miranda	2008	July	Sucre	Filas de Mariches	P. geniculatus	Female	NEGATIVE	YES	NR
VE45608	D.C.	2008	July	Libertador	La Pastora	P. geniculatus	Male	POSITIVE	YES	NR
VE45708	Miranda	2008	July	Baruta	El Cafetal	P. geniculatus	Male	POSITIVE	YES	NR
VE46008	Miranda	2008	July	Sucre	Petare	P. geniculatus	Female	POSITIVE	YES	NR
VE46108	Miranda	2008	July	Baruta	El Cafetal	P. geniculatus	Male	NEGATIVE	NO	NR
VE46208	Miranda	2008	July	El Hatillo	Santa Rosalía de Palermo	P. geniculatus	Female	POSITIVE	NO	NR
VE46308A	D.C.	2008	July	Libertador	Caricuao	P. geniculatus	Female	POSITIVE	NO	NR
VE46508	Miranda	2008	July	Sucre	Petare	P. geniculatus	Male	NEGATIVE	NO	NR
VE46608	D.C.	2008	July	Libertador	San Pedro	P. geniculatus	Male	NEGATIVE	NO	NR
VE46808	D.C.	2008	July	Libertador	El Junquito	P. geniculatus	Female	POSITIVE	YES	NR
VE46908	Miranda	2008	July	Baruta	El Cafetal	P. geniculatus	Male	NEGATIVE	NO	NR
VE47008	D.C.	2008	July	Libertador	El Junquito	P. geniculatus	Male	POSITIVE	YES	NR
VE47308	D.C.	2008	July	Libertador	Altagracia	P. geniculatus	Male	NEGATIVE	YES	NR
VE47408	D.C.	2008	July	Libertador	La Vega	P. geniculatus	Male	NEGATIVE	NO	NR
VE47508	Miranda	2008	July	Sucre	Leoncio Martínez	P. geniculatus	Male	POSITIVE	NO	NR
VE47608	Miranda	2008	July	Baruta	Nuestra Señora del Rosario de Baruta	P. geniculatus	Male	NEGATIVE	YES	NR
VE47708	D.C.	2008	July	Libertador	Sucre	P. geniculatus	Male	NEGATIVE	YES	NR
VE47808	D.C.	2008	July	Libertador	Sucre	P. geniculatus	Male	POSITIVE	NO	NR
VE47908	Miranda	2008	July	Sucre	Petare	P. geniculatus	Male	POSITIVE	YES	NR
VE48008	Miranda	2008	July	Sucre	Petare	P. geniculatus	Female	POSITIVE	NO	NR
VE48208	Miranda	2008	July	Baruta	Nuestra Señora del Rosario de Baruta	P. geniculatus	Female	POSITIVE	NO	NR
VE48308A	Miranda	2008	July	Baruta	El Cafetal	P. geniculatus	Male	POSITIVE	YES	NR
VE48308B	Miranda	2008	July	Baruta	El Cafetal	P. geniculatus	Male	POSITIVE	NO	NR
VE48708	Miranda	2008	July	El Hatillo	Santa Rosalía de Palermo	P. geniculatus	Female	NEGATIVE	YES	NR
VE48908	Miranda	2008	July	Sucre	Leoncio Martínez	P. geniculatus	Male	NEGATIVE	NO	NR
VE49008A	Miranda	2008	July	Baruta	Las Minas de Baruta	P. geniculatus	Male	POSITIVE	NO	NR
VE49008B	Miranda	2008	July	Baruta	Las Minas de Baruta	P. geniculatus	Male	NEGATIVE	NO	NR
VE49108	D.C.	2008	July	Libertador	Caricuao	P. geniculatus	Male	POSITIVE	NO	NR
VE49308	Miranda	2008	August	Sucre	Leoncio Martínez	P. geniculatus	Female	NEGATIVE	YES	NR
VE49408	D.C.	2008	August	Libertador	Altagracia	P. geniculatus	Female	POSITIVE	YES	NR
VE49508	D.C.	2008	August	Libertador	La Pastora	P. geniculatus	Male	NEGATIVE	NO	NR
VE49608	Miranda	2008	August	Sucre	Petare	P. geniculatus	Female	POSITIVE	NO	NR
VE49708	Miranda	2008	August	Baruta	Nuestra Señora del Rosario de Baruta	P. geniculatus	Female	POSITIVE	NO	NR
VE49808	D.C.	2008	August	Libertador	El Junquito	P. geniculatus	Nymph IV	NEGATIVE	YES	NR
VE49908	Miranda	2008	August	Sucre	Petare	P. geniculatus	Male	POSITIVE	NO	NR
VE50108	Miranda	2008	September	Sucre	Petare	P. geniculatus	Female	POSITIVE	NO	NR
VE50208	D.C.	2008	September	Libertador	La Vega	P. geniculatus	Male	POSITIVE	NO	NR
VE50308	D.C.	2008	September	Libertador	Sucre	P. geniculatus	Female	NEGATIVE	YES	NR
VE50408	D.C.	2008	September	Libertador	Sucre	P. geniculatus	Female	NEGATIVE	YES	NR
VE50508	Miranda	2008	September	Baruta	Nuestra Señora del Rosario de Baruta	P. geniculatus	Female	NEGATIVE	NO	NR
VE50608	D.C.	2008	September	Libertador	San Pedro	P. geniculatus	Female	NEGATIVE	NO	NR
VE50708	Miranda	2008	September	Sucre	Petare	P. geniculatus	Female	NEGATIVE	NO	NR
VE50908	Miranda	2008	September	El Hatillo	Santa Rosalía de Palermo	P. geniculatus	Nymph III	NEGATIVE	NO	NR
VE51008	D.C.	2008	September	Libertador	Altagracia	P. geniculatus	Female	NEGATIVE	NO	NR
VE51108	Miranda	2008	September	Sucre	Leoncio Martínez	P. geniculatus	Female	NEGATIVE	NO	NR
VE51208	Miranda	2008	September	Baruta	Nuestra Señora del Rosario de Baruta	P. geniculatus	Female	NEGATIVE	NO	NR
VE51308	D.C.	2008	September	Libertador	El Recreo	P. geniculatus	Female	POSITIVE	NO	NR
VE51408(A)	Miranda	2008	September	El Hatillo	Santa Rosalía de Palermo	P. geniculatus	Male	NEGATIVE	NO	NR
VE51408(B)	Miranda	2008	September	El Hatillo	Santa Rosalía de Palermo	P. geniculatus	Male	NEGATIVE	NO	NR
VE51508	D.C.	2008	September	Libertador	La Pastora	P. geniculatus	Male	NEGATIVE	NO	NR
VE51608	Miranda	2008	September	Baruta	Nuestra Señora del Rosario de Baruta	P. geniculatus	Female	POSITIVE	NO	NR
VE51708	Miranda	2008	September	El Hatillo	Santa Rosalía de Palermo	P. geniculatus	Female	NEGATIVE	NO	NR
VE51808	Miranda	2008	September	Sucre	Leoncio Martínez	P. geniculatus	Female	NEGATIVE	YES	NR
VE51908	Miranda	2008	September	Baruta	Nuestra Señora del Rosario de Baruta	P. geniculatus	Female	POSITIVE	NO	NR
VE51908(B)	Miranda	2008	September	Sucre	Petare	P. geniculatus	Female	POSITIVE	NO	NR
VE52008	Miranda	2008	September	Sucre	Petare	P. geniculatus	Male	NEGATIVE	NO	NR
VE52108	Miranda	2008	September	Baruta	Nuestra Señora del Rosario de Baruta	P. geniculatus	Female	POSITIVE	NO	NR
VE52208	Miranda	2008	September	Sucre	Filas de Mariches	P. geniculatus	Female	NEGATIVE	NO	NR
VE52308	Miranda	2008	September	Sucre	Petare	P. geniculatus	Male	NEGATIVE	NO	NR
VE52408	D.C.	2008	September	Libertador	Sucre	P. geniculatus	Female	POSITIVE	NO	NR
VE52508	Miranda	2008	September	Baruta	Nuestra Señora del Rosario de Baruta	P. geniculatus	Female	POSITIVE	NO	NR
VE52708	Miranda	2008	October	Sucre	Petare	P. geniculatus	Female	NEGATIVE	YES	NR
VE53008	D.C.	2008	October	Libertador	Altagracia	P. geniculatus	Nymph IV	NEGATIVE	NO	NR
VE53108	D.C.	2008	October	Libertador	Sucre	P. geniculatus	Female	NEGATIVE	YES	NR
VE53308	Miranda	2008	October	Sucre	Filas de Mariches	P. geniculatus	Female	POSITIVE	YES	NR
VE53408	Miranda	2008	October	Sucre	Filas de Mariches	P. geniculatus	Nymph V	POSITIVE	YES	NR
VE53508	D.C.	2008	October	Libertador	Sucre	P. geniculatus	Female	NEGATIVE	NO	NR
VE53608	Miranda	2008	October	Sucre	Leoncio Martínez	P. geniculatus	Female	NEGATIVE	NO	NR
VE53708	Miranda	2008	October	Sucre	Petare	P. geniculatus	Male	POSITIVE	NO	NR
VE53908	Miranda	2008	October	Sucre	Leoncio Martínez	P. geniculatus	Male	POSITIVE	NO	NR
VE54008	D.C.	2008	October	Libertador	Sucre	P. geniculatus	Female	POSITIVE	YES	NR
VE54108	D.C.	2008	October	Libertador	San Bernardino	P. geniculatus	Male	POSITIVE	NO	NR
VE54208	Miranda	2008	October	Baruta	Nuestra Señora del Rosario de Baruta	P. geniculatus	Male	NEGATIVE	NO	NR
VE54308	Miranda	2008	October	Sucre	Petare	P. geniculatus	Male	POSITIVE	NO	NR
VE54408	D.C.	2008	October	Libertador	Coche	P. geniculatus	Female	POSITIVE	YES	NR
VE54508	D.C.	2008	October	Libertador	La Pastora	P. geniculatus	Nymph IV	NEGATIVE	NO	NR
VE54608	Miranda	2008	October	Sucre	Petare	P. geniculatus	Male	POSITIVE	NO	NR
VE54708	D.C.	2008	October	Libertador	San Pedro	P. geniculatus	Female	NEGATIVE	YES	NR
VE54808	D.C.	2008	October	Libertador	La Vega	P. geniculatus	Female	NEGATIVE	YES	NR
VE54908	Miranda	2008	October	Sucre	Petare	P. geniculatus	Male	NEGATIVE	YES	NR
VE55008	Miranda	2008	November	Baruta	El Cafetal	P. geniculatus	Female	POSITIVE	YES	NR
VE55108	Miranda	2008	November	Sucre	Filas de Mariches	P. geniculatus	Female	NEGATIVE	YES	NR
VE55208	D.C.	2008	November	Libertador	La Vega	P. geniculatus	Male	NEGATIVE	NO	NR
VE55308	Miranda	2008	November	El Hatillo	Santa Rosalía de Palermo	P. geniculatus	Male	NEGATIVE	NO	NR
VE55408	D.C.	2008	November	Libertador	San Bernardino	P. geniculatus	Male	NEGATIVE	NO	NR
VE55608A	Miranda	2008	November	Baruta	Las Minas de Baruta	P. geniculatus	Nymph IV	NEGATIVE	NO	NR
VE55608B	Miranda	2008	November	Baruta	Las Minas de Baruta	P. geniculatus	Nymph IV	NEGATIVE	NO	NR
VE55708	Miranda	2008	November	Sucre	Filas de Mariches	P. geniculatus	Nymph IV	NA	NA	NR
VE55908	Miranda	2008	November	Sucre	Petare	P. geniculatus	Female	NEGATIVE	NO	NR
VE56008	Miranda	2008	November	Sucre	Filas de Mariches	P. geniculatus	Female	POSITIVE	YES	NR
VE56108	Miranda	2008	November	Sucre	Leoncio Martínez	P. geniculatus	Male	POSITIVE	NO	NR
VE56308	D.C.	2008	November	Libertador	Sucre	P. geniculatus	Male	POSITIVE	NO	NR
VE56408	D.C.	2008	November	Libertador	La Pastora	P. geniculatus	Female	POSITIVE	YES	NR
VE56508(A)	Miranda	2008	November	Sucre	Petare	P. geniculatus	Female	POSITIVE	YES	NR
VE56808	Miranda	2008	November	Baruta	Nuestra Señora del Rosario de Baruta	P. geniculatus	Female	NEGATIVE	NO	NR
VE57008	Miranda	2008	November	Chacao	Chacao	P. geniculatus	Female	NEGATIVE	NO	NR
VE57108	D.C.	2008	November	Libertador	Sucre	P. geniculatus	Female	NEGATIVE	NO	NR
VE57208	D.C.	2008	November	Libertador	La Pastora	P. geniculatus	Female	NEGATIVE	YES	NR
VE57308	Miranda	2008	November	Sucre	Filas de Mariches	P. geniculatus	Female	NEGATIVE	YES	NR
VE57408	D.C.	2008	November	Libertador	La Pastora	P. geniculatus	Male	NEGATIVE	NO	NR
VE57508(A)	Miranda	2008	November	Sucre	Petare	P. geniculatus	Male	NEGATIVE	NO	NR
VE57508(B)	Miranda	2008	November	Sucre	Petare	P. geniculatus	Female	NEGATIVE	NO	NR
VE57608	Miranda	2008	November	Sucre	Petare	P. geniculatus	Female	POSITIVE	YES	NR
VE57708	Miranda	2008	November	Sucre	Filas de Mariches	P. geniculatus	Male	NEGATIVE	NO	NR
VE57908	Miranda	2008	November	Sucre	Petare	P. geniculatus	Female	POSITIVE	YES	NR
VE58008	Miranda	2008	November	Sucre	Petare	P. geniculatus	Female	POSITIVE	NO	NR
VE58108	D.C.	2008	November	Libertador	El Junquito	P. geniculatus	Female	POSITIVE	YES	NR
VE58208	Miranda	2008	November	Baruta	Nuestra Señora del Rosario de Baruta	P. geniculatus	Female	POSITIVE	YES	NR
VE58308	Miranda	2008	November	Sucre	Petare	P. geniculatus	Female	NEGATIVE	YES	NR
VE58608	D.C.	2008	December	Libertador	El Junquito	P. geniculatus	Female	POSITIVE	YES	NR
VE58708	D.C.	2008	December	Libertador	Sucre	P. geniculatus	Male	POSITIVE	YES	NR
VE58908	D.C.	2008	December	Libertador	La Pastora	P. geniculatus	Female	NEGATIVE	YES	NR
VE59108	Miranda	2008	December	Sucre	Petare	P. geniculatus	Nymph IV	POSITIVE	NO	NR
VE59208	Miranda	2008	December	Sucre	Petare	P. geniculatus	Nymph IV	POSITIVE	YES	NR
VE59308	Miranda	2008	December	El Hatillo	Santa Rosalía de Palermo	P. geniculatus	Male	NEGATIVE	YES	NR
VE59408	Miranda	2008	December	Sucre	Petare	P. geniculatus	Male	NEGATIVE	NO	NR
VE59608	D.C.	2008	December	Libertador	San Pedro	P. geniculatus	Female	NEGATIVE	YES	NR
VE59708	Miranda	2008	December	Sucre	Filas de Mariches	P. geniculatus	Female	POSITIVE	YES	NR
VE59808	Miranda	2008	December	Sucre	Petare	P. geniculatus	Male	POSITIVE	NO	NR
VE59908	D.C.	2008	December	Libertador	Sucre	P. geniculatus	Male	POSITIVE	NO	NR
VE0109	D.C.	2009	January	Libertador	Sucre	P. geniculatus	Female	NEGATIVE	NO	NR
VE0209	Miranda	2009	January	Sucre	Petare	P. geniculatus	Female	NEGATIVE	YES	NR
VE0309A	Miranda	2009	January	Sucre	Petare	P. geniculatus	Nymph III	NA	NA	NR
VE0309B	Miranda	2009	January	Sucre	Petare	P. geniculatus	Nymph III	NA	NA	NR
VE0309C	Miranda	2009	January	Sucre	Petare	P. geniculatus	Nymph III	POSITIVE	YES	NR
VE0409	D.C.	2009	January	Libertador	Antímano	P. geniculatus	Nymph V	NEGATIVE	YES	NR
VE0509	Miranda	2009	January	Sucre	Filas de Mariches	P. geniculatus	Nymph V	POSITIVE	NO	NR
VE0609	Miranda	2009	January	Sucre	La Dolorita	P. geniculatus	Male	POSITIVE	NO	NR
VE0709	D.C.	2009	January	Libertador	Sucre	P. geniculatus	Female	NEGATIVE	YES	NR
VE0909	D.C.	2009	January	Libertador	Antímano	P. geniculatus	Male	NEGATIVE	YES	NR
VE1009	D.C.	2009	January	Libertador	La Pastora	P. geniculatus	Female	POSITIVE	NO	NR
VE1109	D.C.	2009	January	Libertador	Sucre	P. geniculatus	Female	NEGATIVE	NO	NR
VE1509	Miranda	2009	January	Sucre	Petare	P. geniculatus	Male	NEGATIVE	NO	NR
VE1609	Miranda	2009	January	Sucre	Filas de Mariches	P. geniculatus	Male	POSITIVE	YES	NR
VE1709	D.C.	2009	January	Libertador	Sucre	P. geniculatus	Nymph IV	NEGATIVE	NO	NR
VE1809	Miranda	2009	January	Baruta	Nuestra Señora del Rosario de Baruta	P. geniculatus	Nymph IV	NEGATIVE	NO	NR
VE1909	Miranda	2009	January	Sucre	Petare	P. geniculatus	Male	NEGATIVE	NO	NR
VE2009	Miranda	2009	January	Sucre	Filas de Mariches	P. geniculatus	Male	POSITIVE	YES	NR
VE2109	Miranda	2009	January	El Hatillo	Santa Rosalía de Palermo	P. geniculatus	Female	POSITIVE	YES	NR
VE2209	D.C.	2009	January	Libertador	Sucre	P. geniculatus	Female	POSITIVE	YES	NR
VE2309	Miranda	2009	January	Sucre	Caucagüita	P. geniculatus	Male	NEGATIVE	NO	NR
VE2409	D.C.	2009	January	Libertador	La Pastora	P. geniculatus	Female	POSITIVE	YES	NR
VE2509	Miranda	2009	January	Baruta	El Cafetal	P. geniculatus	Female	POSITIVE	YES	NR
VE2609	D.C.	2009	January	Libertador	San José	P. geniculatus	Female	POSITIVE	NO	NR
VE2709	Miranda	2009	January	Sucre	Petare	P. geniculatus	Male	NEGATIVE	NO	NR
VE2809	Miranda	2009	January	Baruta	Las Minas de Baruta	P. geniculatus	Male	NEGATIVE	NO	NR
VE2909A	Miranda	2009	January	Sucre	Petare	P. geniculatus	Female	POSITIVE	YES	NR
VE2909B	Miranda	2009	January	Sucre	Petare	P. geniculatus	Male	POSITIVE	YES	NR
VE2909C	Miranda	2009	January	Sucre	Petare	P. geniculatus	Male	NA	NA	NR
VE2909D	Miranda	2009	January	Sucre	Petare	P. geniculatus	Male	NA	NA	NR
VE2909E	Miranda	2009	January	Sucre	Petare	P. geniculatus	Male	NA	NA	NR
VE2909F	Miranda	2009	January	Sucre	Petare	P. geniculatus	Male	NA	NA	NR
VE3009	Miranda	2009	January	Baruta	Nuestra Señora del Rosario de Baruta	P. geniculatus	Male	POSITIVE	NO	NR
VE3109	D.C.	2009	January	Libertador	Sucre	P. geniculatus	Female	NA	NO	NR
VE3109B	D.C.	2009	January	Libertador	Sucre	P. geniculatus	Male	NA	NO	NR
VE3209	D.C.	2009	January	Libertador	Caricuao	P. geniculatus	Female	POSITIVE	YES	NR
VE3309	Miranda	2009	January	Sucre	Filas de Mariches	P. geniculatus	Female	POSITIVE	YES	NR
VE3409A	Miranda	2009	January	Sucre	Petare	P. geniculatus	Male	POSITIVE	YES	NR
VE3409B	Miranda	2009	January	Sucre	Petare	P. geniculatus	Female	POSITIVE	YES	NR
VE3509	Miranda	2009	January	Baruta	Nuestra Señora del Rosario de Baruta	P. geniculatus	Female	POSITIVE	YES	NR
VE3609A	Miranda	2009	January	Sucre	Filas de Mariches	P. geniculatus	Male	NEGATIVE	YES	NR
VE3609B	Miranda	2009	January	Sucre	Filas de Mariches	P. geniculatus	Male	NEGATIVE	YES	NR
VE3709	Miranda	2009	January	Baruta	El Cafetal	P. geniculatus	Female	POSITIVE	YES	NR
VE3809	D.C.	2009	January	Libertador	Sucre	P. geniculatus	Male	NA	NA	NR
VE3909	Miranda	2009	January	El Hatillo	Santa Rosalía de Palermo	P. geniculatus	Male	NEGATIVE	NO	NR
VE4009	D.C.	2009	January	Libertador	San José	P. geniculatus	Female	NA	NO	NR
VE4109	Miranda	2009	January	Baruta	Nuestra Señora del Rosario de Baruta	P. geniculatus	Female	NEGATIVE	YES	NR
VE4209	Miranda	2009	January	Sucre	Caucagüita	P. geniculatus	Female	NA	NO	NR
VE4309	Miranda	2009	January	El Hatillo	Santa Rosalía de Palermo	P. geniculatus	Male	POSITIVE	YES	NR
VE4509	D.C.	2009	February	Libertador	Sucre	P. geniculatus	Female	NEGATIVE	YES	NR
VE4609A	Miranda	2009	February	Sucre	Petare	P. geniculatus	Nymph V	NEGATIVE	NO	NR
VE4609B	Miranda	2009	February	Sucre	Petare	P. geniculatus	Nymph V	NA	NA	NR
VE4809	Miranda	2009	February	Sucre	Petare	P. geniculatus	Female	NEGATIVE	YES	NR
VE4909	D.C.	2009	February	Libertador	Altagracia	P. geniculatus	Male	NEGATIVE	YES	NR
VE5009	Miranda	2009	February	El Hatillo	Santa Rosalía de Palermo	P. geniculatus	Female	NEGATIVE	YES	NR
VE5109	D.C.	2009	February	Libertador	Sucre	P. geniculatus	Male	POSITIVE	NO	NR
VE5209	D.C.	2009	February	Libertador	La Pastora	P. geniculatus	Female	NEGATIVE	YES	NR
VE5309	Miranda	2009	February	Baruta	Nuestra Señora del Rosario de Baruta	P. geniculatus	Female	NEGATIVE	NO	NR
VE5409	D.C.	2009	February	Libertador	Sucre	P. geniculatus	Male	NA	NO	NR
VE5509	D.C.	2009	February	Libertador	San Pedro	P. geniculatus	Male	NEGATIVE	NO	NR
VE5609	D.C.	2009	February	Libertador	Sucre	P. geniculatus	Female	POSITIVE	NO	NR
VE5709	Miranda	2009	February	Sucre	Petare	P. geniculatus	Female	NA	YES	NR
VE5909a	D.C.	2009	February	Libertador	La Pastora	P. geniculatus	Female	POSITIVE	YES	NR
VE5909b	D.C.	2009	February	Libertador	La Pastora	P. geniculatus	Male	POSITIVE	NO	NR
VE6109	D.C.	2009	February	Libertador	San José	P. geniculatus	Female	NEGATIVE	YES	NR
VE6209	Miranda	2009	February	Sucre	Petare	P. geniculatus	Female	POSITIVE	YES	NR
VE6309	D.C.	2009	February	Libertador	Caricuao	P. geniculatus	Male	POSITIVE	YES	NR
VE6409	Miranda	2009	February	Sucre	Petare	P. geniculatus	Nymph IV	NEGATIVE	YES	NR
VE6609	Miranda	2009	March	Baruta	Las Minas de Baruta	P. geniculatus	Female	NEGATIVE	NO	NR
VE6709	Miranda	2009	March	El Hatillo	Santa Rosalía de Palermo	P. geniculatus	Female	NEGATIVE	YES	NR
VE6809	D.C.	2009	March	Libertador	El Recreo	P. geniculatus	Male	NEGATIVE	NO	NR
VE6909	D.C.	2009	March	Libertador	Sucre	P. geniculatus	Male	NEGATIVE	NO	NR
VE7009	Miranda	2009	March	Baruta	Nuestra Señora del Rosario de Baruta	P. geniculatus	Female	NEGATIVE	YES	NR
VE7209	Miranda	2009	March	Sucre	Petare	P. geniculatus	Female	NEGATIVE	NO	NR
VE7309	Miranda	2009	March	Baruta	El Cafetal	P. geniculatus	Female	POSITIVE	YES	NR
VE7409	Miranda	2009	March	Sucre	Petare	P. geniculatus	Female	NA	NA	NR
VE7509A	Miranda	2009	March	Sucre	Petare	P. geniculatus	Female	NEGATIVE	YES	NR
VE7509B	Miranda	2009	March	Sucre	Filas de Mariches	P. geniculatus	Female	NA	YES	NR
VE7609	D.C.	2009	March	Libertador	La Pastora	P. geniculatus	Male	NEGATIVE	NO	NR
VE7709	Miranda	2009	March	Sucre	Petare	P. geniculatus	Female	POSITIVE	YES	NR
VE7809	Miranda	2009	March	Sucre	Filas de Mariches	P. geniculatus	Female	POSITIVE	YES	NR
VE7909	D.C.	2009	March	Libertador	Sucre	P. geniculatus	Nymph IV	POSITIVE	YES	NR
VE8109	Miranda	2009	March	Sucre	Filas de Mariches	P. geniculatus	Female	NEGATIVE	YES	NR
VE8309	D.C.	2009	March	Libertador	La Pastora	P. geniculatus	Female	POSITIVE	YES	NR
VE8409	Miranda	2009	March	Sucre	Petare	P. geniculatus	Female	NEGATIVE	NO	NR
VE8609	Miranda	2009	March	Sucre	Petare	P. geniculatus	Male	POSITIVE	YES	NR
VE8709	Miranda	2009	March	Sucre	Petare	P. geniculatus	Male	NA	YES	NR
VE8809	Miranda	2009	March	Sucre	Caucagüita	P. geniculatus	Female	POSITIVE	NO	NR
VE8909	Miranda	2009	March	Baruta	El Cafetal	P. geniculatus	Female	NA	NO	NR
VE9009A	D.C.	2009	March	Libertador	San Bernardino	P. geniculatus	Female	NA	NA	NR
VE9009B	D.C.	2009	March	Libertador	San Bernardino	P. geniculatus	Female	NA	NA	NR
VE9109	Miranda	2009	March	Sucre	Petare	P. geniculatus	Nymph V	POSITIVE	YES	NR
VE9209	D.C.	2009	March	Libertador	Sucre	P. geniculatus	Male	NA	NA	NR
VE9409	Miranda	2009	March	Sucre	Petare	P. geniculatus	Female	NA	YES	NR
VE9509	Miranda	2009	March	Sucre	Petare	P. geniculatus	Female	POSITIVE	YES	NR
VE9609	Miranda	2009	March	Baruta	Nuestra Señora del Rosario de Baruta	P. geniculatus	Female	POSITIVE	NO	NR
VE9709	Miranda	2009	March	Sucre	Petare	P. geniculatus	Male	POSITIVE	NO	NR
VE9809	D.C.	2009	March	Libertador	Sucre	P. geniculatus	Male	POSITIVE	NO	NR
VE9909	Miranda	2009	March	Sucre	Petare	P. geniculatus	Male	NEGATIVE	NO	NR
VE10009	D.C.	2009	March	Libertador	Sucre	P. geniculatus	Male	NEGATIVE	NO	NR
VE10109	Miranda	2009	March	Baruta	Nuestra Señora del Rosario de Baruta	P. geniculatus	Female	POSITIVE	YES	NR
VE10209	Miranda	2009	March	Sucre	La Dolorita	P. geniculatus	Male	NA	NO	NR
VE10309	D.C.	2009	March	Libertador	Sucre	P. geniculatus	Male	POSITIVE	YES	NR
VE10409	D.C.	2009	March	Libertador	Sucre	P. geniculatus	Male	POSITIVE	NO	NR
VE10509	D.C.	2009	March	Libertador	Sucre	P. geniculatus	Male	NEGATIVE	NO	NR
VE10609	Miranda	2009	March	Sucre	Caucagüita	P. geniculatus	Male	NEGATIVE	NO	NR
VE10709	Miranda	2009	March	Baruta	Nuestra Señora del Rosario de Baruta	P. geniculatus	Male	NEGATIVE	YES	NR
VE10809	Miranda	2009	March	Sucre	Leoncio Martínez	P. geniculatus	Male	NEGATIVE	NO	NR
VE11009	Miranda	2009	March	Baruta	El Cafetal	P. geniculatus	Female	NA	NO	NR
VE11109	Miranda	2009	March	Sucre	Leoncio Martínez	P. geniculatus	Female	NA	NO	NR
VE11309	Miranda	2009	March	Sucre	Petare	P. geniculatus	Female	NEGATIVE	YES	NR
VE11409	D.C.	2009	April	Libertador	Sucre	P. geniculatus	Nymph IV	NEGATIVE	YES	NR
VE11509	D.C.	2009	April	Libertador	Sucre	P. geniculatus	Male	NEGATIVE	YES	NR
VE11609	D.C.	2009	April	Libertador	San José	P. geniculatus	Female	NEGATIVE	YES	NR
VE11709	D.C.	2009	April	Libertador	San Bernardino	P. geniculatus	Male	NEGATIVE	YES	NR
VE11809	D.C.	2009	April	Libertador	El Valle	P. geniculatus	Male	NEGATIVE	NO	NR
VE12009	Miranda	2009	April	Sucre	Leoncio Martínez	P. geniculatus	Male	POSITIVE	NO	NR
VE12109	Miranda	2009	April	Sucre	Petare	P. geniculatus	Male	POSITIVE	NO	NR
VE12209A	D.C.	2009	April	Libertador	Sucre	P. geniculatus	Male	NA	NA	NR
VE12209B	D.C.	2009	April	Libertador	Sucre	P. geniculatus	Male	NA	NA	NR
VE12309	Miranda	2009	April	Sucre	Leoncio Martínez	P. geniculatus	Male	NA	NA	NR
VE12609B	Miranda	2009	April	Sucre	Petare	P. geniculatus	Male	POSITIVE	NO	NR
VE12709	D.C.	2009	April	Libertador	Sucre	P. geniculatus	Male	NEGATIVE	NO	NR
VE12809	Miranda	2009	April	Baruta	Nuestra Señora del Rosario de Baruta	P. geniculatus	Male	NA	NA	NR
VE12909A	D.C.	2009	April	Libertador	Sucre	P. geniculatus	Female	NA	NA	NR
VE12909B	D.C.	2009	April	Libertador	Sucre	P. geniculatus	Male	NA	NA	NR
VE13109	Miranda	2009	April	El Hatillo	Santa Rosalía de Palermo	P. geniculatus	Female	POSITIVE	YES	NR
VE13209A	D.C.	2009	April	Libertador	Antímano	P. geniculatus	Male	NA	NA	NR
VE13209B	D.C.	2009	April	Libertador	Antímano	P. geniculatus	Female	POSITIVE	YES	NR
VE13209C	D.C.	2009	April	Libertador	Antímano	P. geniculatus	Male	POSITIVE	YES	NR
VE13309	Miranda	2009	April	Baruta	Las Minas de Baruta	P. geniculatus	Female	POSITIVE	NO	NR
VE13509 A	D.C.	2009	April	Libertador	El Paraíso	P. geniculatus	Female	POSITIVE	YES	NR
VE13509 B	D.C.	2009	April	Libertador	El Paraíso	P. geniculatus	Female	POSITIVE	NO	NR
VE13609	Miranda	2009	April	Baruta	El Cafetal	P. geniculatus	Male	NEGATIVE	YES	NR
VE13709A	D.C.	2009	April	Libertador	Sucre	P. geniculatus	Female	POSITIVE	YES	NR
VE13709B	D.C.	2009	April	Libertador	Sucre	P. geniculatus	Female	NA	NA	NR
VE13709C	D.C.	2009	April	Libertador	Sucre	P. geniculatus	Female	NA	NA	NR
VE13809	D.C.	2009	April	Libertador	Sucre	P. geniculatus	Male	NEGATIVE	NO	NR
VE13909	Miranda	2009	April	Baruta	Nuestra Señora del Rosario de Baruta	P. geniculatus	Male	POSITIVE	NO	NR
VE14009	D.C.	2009	April	Libertador	Sucre	P. geniculatus	Male	NEGATIVE	YES	NR
VE14109B	Miranda	2009	April	Sucre	Caucagüita	T. nigromaculata	Female	POSITIVE	YES	NR
VE14209	Miranda	2009	April	Sucre	Leoncio Martínez	P. geniculatus	Female	POSITIVE	YES	NR
VE14409	Miranda	2009	April	Sucre	Filas de Mariches	P. geniculatus	Male	POSITIVE	NO	NR
VE14509	D.C.	2009	April	Libertador	Sucre	P. geniculatus	Female	NEGATIVE	YES	NR
VE14609	D.C.	2009	April	Libertador	La Pastora	P. geniculatus	Female	POSITIVE	YES	NR
VE14709	Miranda	2009	April	Baruta	El Cafetal	P. geniculatus	Male	NA	NA	NR
VE14809	D.C.	2009	April	Libertador	La Pastora	P. geniculatus	Male	POSITIVE	NO	NR
VE14909	Miranda	2009	April	Sucre	Petare	P. geniculatus	Male	POSITIVE	YES	NR
VE15009	Miranda	2009	April	Sucre	Petare	P. geniculatus	Male	NA	NO	NR
VE15109A	Miranda	2009	April	Sucre	Petare	P. geniculatus	Female	NA	NA	NR
VE15109B	Miranda	2009	April	Sucre	Petare	P. geniculatus	Female	NEGATIVE	NO	NR
VE15209	D.C.	2009	April	Libertador	Sucre	P. geniculatus	Female	POSITIVE	NO	NR
VE15309	Miranda	2009	April	Sucre	Petare	P. geniculatus	Female	NA	YES	NR
VE15509A	Miranda	2009	April	Sucre	Caucagüita	P. geniculatus	Female	POSITIVE	YES	NR
VE15609	Miranda	2009	April	Chacao	Chacao	P. geniculatus	Female	POSITIVE	NO	NR
VE15809A	Miranda	2009	April	Sucre	Petare	P. geniculatus	Female	NA	NO	NR
VE15809B	Miranda	2009	April	Baruta	Nuestra Señora del Rosario de Baruta	P. geniculatus	Female	POSITIVE	NO	NR
VE15909	Miranda	2009	April	El Hatillo	Santa Rosalía de Palermo	P. geniculatus	Female	NEGATIVE	NO	NR
VE16009	D.C.	2009	April	Libertador	San Juan	P. geniculatus	Male	NEGATIVE	YES	NR
VE16209	Miranda	2009	April	Baruta	Las Minas de Baruta	P. geniculatus	Male	POSITIVE	NO	NR
VE16309	Miranda	2009	April	Baruta	El Cafetal	P. geniculatus	Male	NEGATIVE	NO	NR
VE16409	D.C.	2009	April	Libertador	San Bernardino	P. geniculatus	Female	POSITIVE	NO	NR
VE16509	D.C.	2009	April	Libertador	Sucre	P. geniculatus	Male	POSITIVE	NO	NR
VE16609	Miranda	2009	April	Sucre	Leoncio Martínez	P. geniculatus	Female	POSITIVE	NO	NR
VE16709	Miranda	2009	April	Sucre	Petare	P. geniculatus	Female	POSITIVE	YES	NR
VE16909	D.C.	2009	April	Libertador	San José	P. geniculatus	Male	NEGATIVE	NO	NR
VE17109	Miranda	2009	April	El Hatillo	Santa Rosalía de Palermo	P. geniculatus	Male	NA	NA	NR
VE17309A	D.C.	2009	April	Libertador	Sucre	P. geniculatus	Female	POSITIVE	YES	NR
VE17309B	D.C.	2009	April	Libertador	Sucre	P. geniculatus	Nymph IV	NA	NA	NR
VE17409	Miranda	2009	April	Baruta	Nuestra Señora del Rosario de Baruta	P. geniculatus	Male	POSITIVE	YES	NR
VE17509	Miranda	2009	April	Sucre	Caucagüita	P. geniculatus	Male	POSITIVE	YES	NR
VE17609	D.C.	2009	April	Libertador	La Pastora	P. geniculatus	Female	NEGATIVE	NO	NR
VE17809A	D.C.	2009	April	Libertador	Sucre	P. geniculatus	Female	NA	NA	NR
VE17809B	Miranda	2009	April	Baruta	Las Minas de Baruta	P. geniculatus	Female	POSITIVE	YES	NR
VE17909A	D.C.	2009	April	Libertador	Sucre	P. geniculatus	Female	POSITIVE	NO	NR
VE17909B	D.C.	2009	April	Libertador	Sucre	P. geniculatus	Male	POSITIVE	NO	NR
VE18009	Miranda	2009	April	El Hatillo	Santa Rosalía de Palermo	P. geniculatus	Female	POSITIVE	YES	NR
VE18109	D.C.	2009	April	Libertador	San Pedro	P. geniculatus	Male	POSITIVE	YES	NR
VE18209A	Miranda	2009	April	Sucre	Petare	P. geniculatus	Male	NEGATIVE	NO	NR
VE18209B	Miranda	2009	April	Sucre	Petare	P. geniculatus	Female	NA	NA	NR
VE18409	D.C.	2009	April	Libertador	La Pastora	P. geniculatus	Female	NA	NA	NR
VE18509	Miranda	2009	April	Sucre	La Dolorita	P. geniculatus	Female	NA	NA	NR
VE18609	Miranda	2009	April	El Hatillo	Santa Rosalía de Palermo	P. geniculatus	Male	POSITIVE	YES	NR
VE18809	Miranda	2009	April	Sucre	Petare	P. geniculatus	Female	NA	NA	NR
VE18809B	Miranda	2009	April	Sucre	Petare	P. geniculatus	Male	NA	NA	NR
VE19009	Miranda	2009	April	Baruta	Las Minas de Baruta	P. geniculatus	Female	NA	NO	NR
VE19009B	Miranda	2009	April	Baruta	Las Minas de Baruta	P. geniculatus	Male	NA	NO	NR
VE19309	Miranda	2009	April	Sucre	Caucagüita	P. geniculatus	Male	POSITIVE	YES	NR
VE19409	Miranda	2009	April	Sucre	Leoncio Martínez	P. geniculatus	Female	POSITIVE	NO	NR
VE19509A	D.C.	2009	April	Libertador	La Pastora	P. geniculatus	Female	POSITIVE	YES	NR
VE19509B	D.C.	2009	April	Libertador	La Pastora	P. geniculatus	Male	POSITIVE	YES	NR
VE19709	D.C.	2009	April	Libertador	Sucre	P. geniculatus	Male	POSITIVE	YES	NR
VE19809	Miranda	2009	April	Sucre	Petare	P. geniculatus	Male	NEGATIVE	NO	NR
VE19909	Miranda	2009	April	Sucre	Filas de Mariches	P. geniculatus	Female	NEGATIVE	NO	NR
VE20009	Miranda	2009	April	Sucre	Petare	P. geniculatus	Female	POSITIVE	YES	NR
VE20109A	Miranda	2009	April	Sucre	Filas de Mariches	P. geniculatus	Male	POSITIVE	YES	NR
VE20109B	Miranda	2009	April	Sucre	Filas de Mariches	P. geniculatus	Female	NEGATIVE	YES	NR
VE20109C	Miranda	2009	April	Sucre	Filas de Mariches	P. geniculatus	Female	NEGATIVE	YES	NR
VE20209	Miranda	2009	April	Sucre	Petare	P. geniculatus	Male	POSITIVE	NO	NR
VE20309	Miranda	2009	April	Sucre	Petare	P. geniculatus	Female	NEGATIVE	YES	NR
VE20409	Miranda	2009	April	Sucre	Petare	P. geniculatus	Male	POSITIVE	YES	NR
VE20509	Miranda	2009	April	Sucre	Petare	P. geniculatus	Male	NA	NO	NR
VE20609	Miranda	2009	April	Sucre	Petare	P. geniculatus	Male	POSITIVE	YES	NR
VE20709	Miranda	2009	April	Sucre	La Dolorita	P. geniculatus	Male	NA	NO	NR
VE20809	Miranda	2009	April	Sucre	Petare	P. geniculatus	Female	POSITIVE	YES	NR
VE20909	Miranda	2009	April	Baruta	El Cafetal	P. geniculatus	Nymph IV	NA	NO	NR
VE21009	Miranda	2009	April	Sucre	Filas de Mariches	P. geniculatus	Nymph III	POSITIVE	YES	NR
VE21109	D.C.	2009	April	Libertador	Sucre	P. geniculatus	Male	POSITIVE	NO	NR
VE21209A	D.C.	2009	April	Libertador	Sucre	P. geniculatus	Female	NA	NA	NR
VE21309A	Miranda	2009	April	Sucre	Caucagüita	P. geniculatus	Female	POSITIVE	YES	NR
VE21309B	Miranda	2009	April	Sucre	Caucagüita	P. geniculatus	Female	POSITIVE	YES	NR
VE21309C	Miranda	2009	April	Sucre	Caucagüita	P. geniculatus	Female	POSITIVE	NO	NR
VE21509A	Miranda	2009	April	Sucre	Petare	P. geniculatus	Female	POSITIVE	YES	NR
VE21509B	Miranda	2009	April	Sucre	Petare	P. geniculatus	Female	POSITIVE	YES	NR
VE21609	Miranda	2009	April	El Hatillo	Santa Rosalía de Palermo	P. geniculatus	Female	NA	NO	NR
VE21709	D.C.	2009	April	Libertador	Sucre	P. geniculatus	Male	NA	NO	NR
VE21809	Miranda	2009	April	Sucre	Petare	P. geniculatus	Female	NA	NO	NR
VE21909	D.C.	2009	April	Libertador	Sucre	P. geniculatus	Male	NEGATIVE	NO	NR
VE22009A	D.C.	2009	April	Libertador	Sucre	P. geniculatus	Nymph III	POSITIVE	YES	NR
VE22009B	D.C.	2009	April	Libertador	Sucre	P. geniculatus	Male	NA	NA	NR
VE22009C	D.C.	2009	April	Libertador	Sucre	P. geniculatus	Female	POSITIVE	YES	NR
VE22009D	D.C.	2009	April	Libertador	Sucre	P. geniculatus	Female	NEGATIVE	YES	NR
VE22109	D.C.	2009	April	Libertador	Sucre	P. geniculatus	Male	POSITIVE	YES	NR
VE22409	Miranda	2009	April	Sucre	Leoncio Martínez	P. geniculatus	Female	POSITIVE	NO	NR
VE22509	D.C.	2009	April	Libertador	Sucre	P. geniculatus	Female	POSITIVE	YES	NR
VE22609	D.C.	2009	April	Libertador	El Recreo	P. geniculatus	Male	POSITIVE	YES	NR
VE22709	Miranda	2009	April	El Hatillo	Santa Rosalía de Palermo	P. geniculatus	Male	POSITIVE	NO	NR
VE22809	D.C.	2009	April	Libertador	Altagracia	P. geniculatus	Female	POSITIVE	YES	NR
VE23009	D.C.	2009	April	Libertador	Sucre	P. geniculatus	Male	POSITIVE	NO	NR
VE23109	Miranda	2009	April	Sucre	Petare	P. geniculatus	Male	POSITIVE	NO	NR
VE23209	D.C.	2009	April	Libertador	El Junquito	P. geniculatus	Male	NEGATIVE	NO	NR
VE23309	D.C.	2009	April	Libertador	Sucre	P. geniculatus	Male	NA	NO	NR
VE23409	D.C.	2009	April	Libertador	San José	P. geniculatus	Male	POSITIVE	NO	NR
VE23509A	Miranda	2009	April	Baruta	Nuestra Señora del Rosario de Baruta	P. geniculatus	Female	NEGATIVE	YES	NR
VE23509B	Miranda	2009	April	Sucre	Petare	P. geniculatus	Male	POSITIVE	NO	NR
VE23609	D.C.	2009	April	Libertador	Sucre	P. geniculatus	Female	POSITIVE	NO	NR
VE23709	Miranda	2009	April	Baruta	Nuestra Señora del Rosario de Baruta	P. geniculatus	Female	POSITIVE	YES	NR
VE23809	Miranda	2009	April	Sucre	Petare	P. geniculatus	Female	NEGATIVE	YES	NR
VE23909	Miranda	2009	May	Sucre	Caucagüita	P. geniculatus	Male	POSITIVE	NO	NR
VE24209A	Miranda	2009	May	Sucre	Petare	P. geniculatus	Female	POSITIVE	NO	NR
VE24209B	Miranda	2009	May	Sucre	Petare	P. geniculatus	Female	NA	NA	NR
VE24409B	Miranda	2009	May	Sucre	Filas de Mariches	P. geniculatus	Male	POSITIVE	YES	NR
VE24509	D.C.	2009	May	Libertador	Sucre	P. geniculatus	Female	POSITIVE	YES	NR
VE24609	Miranda	2009	May	Sucre	Petare	P. geniculatus	Male	POSITIVE	YES	NR
VE24709	Miranda	2009	May	Chacao	Chacao	R. prolixus	Male	NEGATIVE	NO	NR
VE24809	Miranda	2009	May	El Hatillo	Santa Rosalía de Palermo	P. geniculatus	Female	NEGATIVE	NO	NR
VE24909	D.C.	2009	May	Libertador	San José	P. geniculatus	Female	NEGATIVE	YES	NR
VE25009A	Miranda	2009	May	Sucre	Leoncio Martínez	P. geniculatus	Male	NEGATIVE	NO	NR
VE25009B	Miranda	2009	May	Baruta	Nuestra Señora del Rosario de Baruta	P. geniculatus	Female	POSITIVE	YES	NR
VE25109	Miranda	2009	May	Sucre	Petare	P. geniculatus	Male	POSITIVE	NO	NR
VE25209	Miranda	2009	May	Baruta	El Cafetal	P. geniculatus	Male	POSITIVE	NO	NR
VE25309	Miranda	2009	May	Chacao	Chacao	P. geniculatus	Male	NA	NO	NR
VE25509	Miranda	2009	May	Sucre	La Dolorita	P. geniculatus	Male	NEGATIVE	NO	NR
VE25609	D.C.	2009	May	Libertador	Sucre	P. geniculatus	Male	NEGATIVE	YES	NR
VE25709	D.C.	2009	May	Libertador	Altagracia	P. geniculatus	Female	POSITIVE	NO	NR
VE25809	Miranda	2009	May	Sucre	Filas de Mariches	P. geniculatus	Female	NEGATIVE	YES	NR
VE25909	Miranda	2009	May	Sucre	Petare	P. geniculatus	Female	POSITIVE	NO	NR
VE26009	Miranda	2009	May	Baruta	Nuestra Señora del Rosario de Baruta	P. geniculatus	Male	NEGATIVE	NO	NR
VE26109	Miranda	2009	May	Sucre	Leoncio Martínez	P. geniculatus	Male	POSITIVE	NO	NR
VE26209	Miranda	2009	May	Sucre	Filas de Mariches	P. geniculatus	Male	POSITIVE	NO	NR
VE26309	D.C.	2009	May	Libertador	Caricuao	P. geniculatus	Female	NA	NA	NR
VE26409A	Miranda	2009	May	Sucre	La Dolorita	P. geniculatus	Female	NEGATIVE	NO	NR
VE26409B	Miranda	2009	May	Baruta	Nuestra Señora del Rosario de Baruta	P. geniculatus	Female	POSITIVE	YES	NR
VE26509	D.C.	2009	May	Libertador	Sucre	P. geniculatus	Male	NEGATIVE	NO	NR
VE26609	Miranda	2009	May	Sucre	Caucagüita	P. geniculatus	Female	NA	NO	NR
VE26709	Miranda	2009	May	Baruta	Nuestra Señora del Rosario de Baruta	P. geniculatus	Female	POSITIVE	NO	NR
VE26809	Miranda	2009	May	Sucre	Caucagüita	P. geniculatus	Male	NEGATIVE	YES	NR
VE27009	D.C.	2009	May	Libertador	Antímano	P. geniculatus	Female	POSITIVE	NO	NR
VE27209A	Miranda	2009	May	Sucre	Petare	P. geniculatus	Male	POSITIVE	NO	NR
VE27409	D.C.	2009	May	Libertador	Sucre	P. geniculatus	Female	NA	YES	NR
VE27509A	Miranda	2009	May	Baruta	Nuestra Señora del Rosario de Baruta	P. geniculatus	Female	POSITIVE	YES	NR
VE27509B	Miranda	2009	May	Baruta	Nuestra Señora del Rosario de Baruta	P. geniculatus	Female	POSITIVE	YES	NR
VE27609	Miranda	2009	May	Sucre	Petare	P. geniculatus	Male	NEGATIVE	NO	NR
VE27709	D.C.	2009	May	Libertador	La Pastora	P. geniculatus	Female	NEGATIVE	NO	NR
VE27809	D.C.	2009	May	Libertador	El Junquito	P. geniculatus	Male	NEGATIVE	NO	NR
VE27909	Miranda	2009	May	Sucre	Petare	P. geniculatus	Male	POSITIVE	YES	NR
VE28009	D.C.	2009	May	Libertador	Sucre	P. geniculatus	Male	POSITIVE	YES	NR
VE28109	Miranda	2009	May	Sucre	Petare	P. geniculatus	Male	POSITIVE	YES	NR
VE28209	D.C.	2009	May	Libertador	La Pastora	P. geniculatus	Female	NEGATIVE	YES	NR
VE28309	D.C.	2009	May	Libertador	Sucre	P. geniculatus	Female	POSITIVE	YES	NR
VE28409	Miranda	2009	May	Sucre	Caucagüita	P. geniculatus	Female	POSITIVE	NO	NR
VE28509	Miranda	2009	May	Baruta	Las Minas de Baruta	P. geniculatus	Nymph III	POSITIVE	NO	NR
VE28609	D.C.	2009	May	Libertador	Altagracia	P. geniculatus	Female	POSITIVE	NO	NR
VE28709	D.C.	2009	May	Libertador	Coche	P. geniculatus	Male	POSITIVE	NO	NR
VE28809	D.C.	2009	May	Libertador	El Recreo	P. geniculatus	Male	POSITIVE	NO	NR
VE28909	Miranda	2009	May	Baruta	El Cafetal	P. geniculatus	Female	POSITIVE	NO	NR
VE29009	Miranda	2009	May	Sucre	Filas de Mariches	P. geniculatus	Nymph IV	POSITIVE	YES	NR
VE29309A	D.C.	2009	May	Libertador	El Junquito	P. geniculatus	Female	POSITIVE	NO	NR
VE29309B	D.C.	2009	May	Libertador	El Junquito	P. geniculatus	Male	POSITIVE	NO	NR
VE29509	D.C.	2009	May	Libertador	Antímano	P. geniculatus	Male	POSITIVE	NO	NR
VE29609	Miranda	2009	May	Sucre	Petare	P. geniculatus	Nymph III	POSITIVE	YES	NR
VE29709A	D.C.	2009	May	Libertador	San José	P. geniculatus	Female	NA	NA	NR
VE29709B	D.C.	2009	May	Libertador	San José	P. geniculatus	Female	NA	NA	NR
VE29709C	D.C.	2009	May	Libertador	San José	P. geniculatus	Female	NA	NA	NR
VE29809	D.C.	2009	May	Libertador	San José	P. geniculatus	Male	POSITIVE	NO	NR
VE29909	Miranda	2009	May	Sucre	Petare	P. geniculatus	Male	NEGATIVE	YES	NR
VE30009	D.C.	2009	May	Libertador	El Junquito	P. geniculatus	Female	POSITIVE	YES	NR
VE30109	Miranda	2009	May	Sucre	Caucagüita	P. geniculatus	Female	NEGATIVE	NO	NR
VE30209A	Miranda	2009	May	Baruta	Nuestra Señora del Rosario de Baruta	P. geniculatus	Male	NA	NA	NR
VE30209B	Miranda	2009	May	Baruta	Nuestra Señora del Rosario de Baruta	P. geniculatus	Male	NA	NA	NR
VE30409	Miranda	2009	May	Baruta	Nuestra Señora del Rosario de Baruta	P. geniculatus	Female	POSITIVE	YES	NR
VE30609	D.C.	2009	May	Libertador	La Pastora	P. geniculatus	Female	NEGATIVE	NO	NR
VE30709	D.C.	2009	May	Libertador	El Junquito	P. geniculatus	Female	NEGATIVE	YES	NR
VE30809	D.C.	2009	May	Libertador	Antímano	P. geniculatus	Female	NEGATIVE	NO	NR
VE30909	Miranda	2009	May	El Hatillo	Santa Rosalía de Palermo	P. geniculatus	Female	POSITIVE	NO	NR
VE31109A	Miranda	2009	May	El Hatillo	Santa Rosalía de Palermo	P. geniculatus	Female	POSITIVE	NO	NR
VE31109B	Miranda	2009	May	El Hatillo	Santa Rosalía de Palermo	P. geniculatus	Female	POSITIVE	NO	NR
VE31409	Miranda	2009	May	Sucre	Caucagüita	P. geniculatus	Male	NA	YES	NR
VE31509	Miranda	2009	May	Sucre	Petare	P. geniculatus	Male	NA	NO	NR
VE31609	D.C.	2009	May	Libertador	Caricuao	P. geniculatus	Male	NEGATIVE	YES	NR
VE31709	D.C.	2009	May	Libertador	San Bernardino	P. geniculatus	Male	NEGATIVE	YES	NR
VE32109	Miranda	2009	May	Sucre	Leoncio Martínez	P. geniculatus	Male	NEGATIVE	NO	NR
VE32209	Miranda	2009	May	Sucre	Petare	P. geniculatus	Male	NA	NO	NR
VE32309	Miranda	2009	May	Sucre	Petare	P. geniculatus	Male	NA	NO	NR
VE32409	Miranda	2009	May	Sucre	Petare	P. geniculatus	Female	NA	NO	NR
VE32509	Miranda	2009	May	Sucre	Petare	P. geniculatus	Female	POSITIVE	NO	NR
VE32609	Miranda	2009	May	Baruta	Nuestra Señora del Rosario de Baruta	P. geniculatus	Female	POSITIVE	YES	NR
VE32809	Miranda	2009	May	Sucre	Filas de Mariches	P. geniculatus	Female	NEGATIVE	YES	NR
VE33009	D.C.	2009	May	Libertador	Sucre	P. geniculatus	Male	POSITIVE	NO	NR
VE33109	D.C.	2009	May	Libertador	Caricuao	P. geniculatus	Female	POSITIVE	NO	NR
VE33209	Miranda	2009	May	El Hatillo	Santa Rosalía de Palermo	P. geniculatus	Female	NEGATIVE	YES	NR
VE33309A	Miranda	2009	May	Sucre	Petare	P. geniculatus	Female	NA	NA	NR
VE33309B	Miranda	2009	May	Sucre	Petare	P. geniculatus	Female	NA	NA	NR
VE33409A	Miranda	2009	May	Sucre	Petare	P. geniculatus	Female	POSITIVE	NO	NR
VE33409B	Miranda	2009	May	Sucre	Petare	P. geniculatus	Female	NEGATIVE	NO	NR
VE33509B	Miranda	2009	May	Baruta	El Cafetal	P. geniculatus	Female	NEGATIVE	NO	NR
VE33709	Miranda	2009	May	Sucre	Petare	P. geniculatus	Female	POSITIVE	YES	NR
VE33809	D.C.	2009	May	Libertador	Sucre	P. geniculatus	Male	NA	NO	NR
VE33909	Miranda	2009	May	Sucre	Petare	P. geniculatus	Female	NA	NO	NR
VE34009	Miranda	2009	May	Baruta	El Cafetal	P. geniculatus	Female	NEGATIVE	YES	NR
VE34209A	D.C.	2009	May	Libertador	La Pastora	P. geniculatus	Female	POSITIVE	NO	NR
VE34209B	D.C.	2009	May	Libertador	La Pastora	P. geniculatus	Male	POSITIVE	YES	NR
VE34209B1	Miranda	2009	May	Sucre	La Dolorita	P. geniculatus	Female	POSITIVE	YES	NR
VE34309A	D.C.	2009	May	Libertador	La Pastora	P. geniculatus	Male	NA	YES	NR
VE34409	D.C.	2009	May	Libertador	La Pastora	P. geniculatus	Female	POSITIVE	YES	NR
VE34509	Miranda	2009	May	Baruta	Nuestra Señora del Rosario de Baruta	P. geniculatus	Male	POSITIVE	NO	NR
VE34609A	Miranda	2009	May	Sucre	Petare	P. geniculatus	Male	POSITIVE	YES	NR
VE34609B	Miranda	2009	May	Sucre	Petare	P. geniculatus	Male	NA	NA	NR
VE34609C	Miranda	2009	May	Sucre	Petare	P. geniculatus	Male	NA	NA	NR
VE34709	Miranda	2009	May	Baruta	Nuestra Señora del Rosario de Baruta	P. geniculatus	Male	NEGATIVE	NO	NR
VE34809	D.C.	2009	May	Libertador	Antímano	P. geniculatus	Male	POSITIVE	NO	NR
VE34909	Miranda	2009	May	Sucre	La Dolorita	P. geniculatus	Female	POSITIVE	YES	NR
VE35109	D.C.	2009	May	Libertador	La Pastora	P. geniculatus	Male	POSITIVE	NO	NR
VE35209	D.C.	2009	May	Libertador	Sucre	P. geniculatus	Female	NEGATIVE	YES	NR
VE35309	Miranda	2009	May	Sucre	Leoncio Martínez	P. geniculatus	Male	NEGATIVE	NO	NR
VE35409A	Miranda	2009	May	Baruta	Nuestra Señora del Rosario de Baruta	P. geniculatus	Female	POSITIVE	YES	NR
VE35409B	Miranda	2009	May	Baruta	Nuestra Señora del Rosario de Baruta	P. geniculatus	Female	POSITIVE	YES	NR
VE35609A	Miranda	2009	May	Baruta	Nuestra Señora del Rosario de Baruta	P. geniculatus	Male	POSITIVE	YES	NR
VE35609B	Miranda	2009	May	Baruta	Nuestra Señora del Rosario de Baruta	P. geniculatus	Male	NA	NA	NR
VE35609C	Miranda	2009	May	Baruta	Nuestra Señora del Rosario de Baruta	P. geniculatus	Male	NA	NA	NR
VE35709	Miranda	2009	May	Sucre	Filas de Mariches	P. geniculatus	Male	POSITIVE	YES	NR
VE35809A	Miranda	2009	May	Baruta	El Cafetal	P. geniculatus	Female	POSITIVE	YES	NR
VE35809B	Miranda	2009	May	Baruta	El Cafetal	P. geniculatus	Male	NA	YES	NR
VE35909 A	D.C.	2009	May	Libertador	Sucre	P. geniculatus	Female	POSITIVE	YES	NR
VE35909 B	D.C.	2009	May	Libertador	Sucre	P. geniculatus	Male	POSITIVE	NO	NR
VE36009	D.C.	2009	May	Libertador	La Vega	P. geniculatus	Male	POSITIVE	NO	NR
VE36109	D.C.	2009	May	Libertador	Sucre	P. geniculatus	Female	NA	YES	NR
VE36209	D.C.	2009	May	Libertador	Sucre	P. geniculatus	Male	POSITIVE	NO	NR
VE36309	D.C.	2009	May	Libertador	Coche	P. geniculatus	Male	NEGATIVE	NO	NR
VE36509	D.C.	2009	May	Libertador	San José	P. geniculatus	Female	NA	NO	NR
VE36609	D.C.	2009	May	Libertador	Santa Teresa	P. geniculatus	Male	POSITIVE	NO	NR
VE36809	Miranda	2009	May	Sucre	Petare	P. geniculatus	Female	POSITIVE	YES	NR
VE36909	D.C.	2009	May	Libertador	La Vega	P. geniculatus	Female	NEGATIVE	NO	NR
VE37009A	D.C.	2009	May	Libertador	Altagracia	P. geniculatus	Male	NA	NO	NR
VE37009B	D.C.	2009	May	Libertador	Altagracia	P. geniculatus	Female	NA	NO	NR
VE37109	Miranda	2009	May	El Hatillo	Santa Rosalía de Palermo	P. geniculatus	Female	POSITIVE	YES	NR
VE37209B	Miranda	2009	May	Sucre	Petare	P. geniculatus	Female	POSITIVE	YES	NR
VE37209B1	Miranda	2009	May	Sucre	Petare	P. geniculatus	Female	POSITIVE	YES	NR
VE37309	Miranda	2009	May	Sucre	Petare	P. geniculatus	Male	POSITIVE	YES	NR
VE37509	D.C.	2009	May	Libertador	Altagracia	P. geniculatus	Female	NA	NO	NR
VE37609	D.C.	2009	May	Libertador	Antímano	P. geniculatus	Female	NA	NO	NR
VE37609A	Miranda	2009	May	El Hatillo	Santa Rosalía de Palermo	P. geniculatus	Female	NA	NA	NR
VE37609B	Miranda	2009	May	El Hatillo	Santa Rosalía de Palermo	P. geniculatus	Male	POSITIVE	NO	NR
VE37609C	Miranda	2009	May	El Hatillo	Santa Rosalía de Palermo	P. geniculatus	Male	NA	NA	NR
VE37809A	Miranda	2009	May	Baruta	Nuestra Señora del Rosario de Baruta	P. geniculatus	Female	POSITIVE	YES	NR
VE37809B	Miranda	2009	May	Baruta	Nuestra Señora del Rosario de Baruta	P. geniculatus	Female	NA	NA	NR
VE37909	D.C.	2009	May	Libertador	El Junquito	P. geniculatus	Female	NEGATIVE	YES	NR
VE38009	Miranda	2009	May	Sucre	Filas de Mariches	P. geniculatus	Female	NEGATIVE	NO	NR
VE38109	Miranda	2009	May	El Hatillo	Santa Rosalía de Palermo	P. geniculatus	Male	NEGATIVE	YES	NR
VE38209A	Miranda	2009	May	Baruta	Nuestra Señora del Rosario de Baruta	P. geniculatus	Female	NA	NA	NR
VE38209B	Miranda	2009	May	Baruta	Nuestra Señora del Rosario de Baruta	P. geniculatus	Female	NA	NA	NR
VE38309A	Miranda	2009	May	Sucre	Filas de Mariches	P. geniculatus	Female	NA	NO	NR
VE38309B	Miranda	2009	May	Sucre	Filas de Mariches	P. geniculatus	Male	NA	NO	NR
VE38509	Miranda	2009	May	Baruta	Las Minas de Baruta	P. geniculatus	Female	POSITIVE	NO	NR
VE38609	Miranda	2009	May	Baruta	Nuestra Señora del Rosario de Baruta	P. geniculatus	Female	POSITIVE	YES	NR
VE38709A	D.C.	2009	May	Libertador	Macarao	P. geniculatus	Female	NA	NA	NR
VE38709B	D.C.	2009	May	Libertador	Macarao	P. geniculatus	Female	NA	NA	NR
VE39109	D.C.	2009	May	Libertador	Coche	P. geniculatus	Male	POSITIVE	NO	NR
VE39209	D.C.	2009	May	Libertador	El Junquito	P. geniculatus	Male	NEGATIVE	YES	NR
VE39409A	Miranda	2009	May	Baruta	Nuestra Señora del Rosario de Baruta	P. geniculatus	Male	NEGATIVE	NO	NR
VE39409B	D.C.	2009	May	Libertador	Sucre	P. geniculatus	Female	POSITIVE	YES	NR
VE39509A	Miranda	2009	May	El Hatillo	Santa Rosalía de Palermo	P. geniculatus	Female	NEGATIVE	YES	NR
VE39509B	Miranda	2009	May	El Hatillo	Santa Rosalía de Palermo	P. geniculatus	Female	NEGATIVE	YES	NR
VE39709	D.C.	2009	May	Libertador	Sucre	P. geniculatus	Male	POSITIVE	NO	NR
VE39809	Miranda	2009	May	Baruta	Las Minas de Baruta	P. geniculatus	Male	NEGATIVE	NO	NR
VE39909	Miranda	2009	May	Sucre	Leoncio Martínez	P. geniculatus	Male	NEGATIVE	NO	NR
VE40009A	D.C.	2009	June	Libertador	Sucre	P. geniculatus	Female	POSITIVE	YES	NR
VE40009B	Miranda	2009	June	Sucre	Petare	P. geniculatus	Female	NEGATIVE	YES	NR
VE40109	Miranda	2009	June	Baruta	El Cafetal	P. geniculatus	Male	POSITIVE	NO	NR
VE40209	D.C.	2009	June	Libertador	Sucre	P. geniculatus	Female	POSITIVE	NO	NR
VE40309B	D.C.	2009	June	Libertador	San Bernardino	P. geniculatus	Male	POSITIVE	NO	NR
VE40409A	D.C.	2009	June	Libertador	Sucre	P. geniculatus	Male	NEGATIVE	YES	NR
VE40409B	Miranda	2009	June	Sucre	Petare	P. geniculatus	Female	NEGATIVE	YES	NR
VE40509	D.C.	2009	June	Libertador	Sucre	P. geniculatus	Male	NA	NO	NR
VE40609	D.C.	2009	June	Libertador	Santa Rosalía	P. geniculatus	Female	NA	NO	NR
VE40709	Miranda	2009	June	Sucre	Filas de Mariches	P. geniculatus	Male	NA	NO	NR
VE40809	D.C.	2009	June	Libertador	Sucre	P. geniculatus	Female	POSITIVE	YES	NR
VE40909	Miranda	2009	June	Baruta	Nuestra Señora del Rosario de Baruta	P. geniculatus	Male	NA	NO	NR
VE41109	D.C.	2009	June	Libertador	Coche	P. geniculatus	Male	NA	NO	NR
VE41209	Miranda	2009	June	Sucre	Petare	P. geniculatus	Male	NA	NO	NR
VE41309	Miranda	2009	June	Baruta	Nuestra Señora del Rosario de Baruta	P. geniculatus	Male	NA	NO	NR
VE41409	Miranda	2009	June	El Hatillo	Santa Rosalía de Palermo	P. geniculatus	Female	NA	NO	NR
VE41509	Miranda	2009	June	Baruta	Nuestra Señora del Rosario de Baruta	P. geniculatus	Female	NA	NO	NR
VE41609	Miranda	2009	June	El Hatillo	Santa Rosalía de Palermo	P. geniculatus	Female	POSITIVE	YES	NR
VE41709	Miranda	2009	June	Baruta	El Cafetal	P. geniculatus	Female	NA	NO	NR
VE41809	Miranda	2009	June	Baruta	Nuestra Señora del Rosario de Baruta	P. geniculatus	Male	NA	YES	NR
VE41909	Miranda	2009	June	Baruta	Nuestra Señora del Rosario de Baruta	P. geniculatus	Female	NA	YES	NR
VE42109A	Miranda	2009	June	Sucre	Petare	P. geniculatus	Female	NA	YES	NR
VE42109B	Miranda	2009	June	Baruta	El Cafetal	P. geniculatus	Male	NEGATIVE	NO	NR
VE42509	D.C.	2009	June	Libertador	Sucre	P. geniculatus	Female	POSITIVE	YES	NR
VE42609	Miranda	2009	June	Sucre	Petare	P. geniculatus	Male	POSITIVE	NO	NR
VE42709	D.C.	2009	June	Libertador	El Junquito	P. geniculatus	Female	NEGATIVE	YES	NR
VE42809	D.C.	2009	June	Libertador	El Junquito	P. geniculatus	Nymph III	NA	NO	NR
VE42909	D.C.	2009	June	Libertador	Antímano	P. geniculatus	Male	POSITIVE	NO	NR
VE43009	Miranda	2009	June	Baruta	El Cafetal	P. geniculatus	Female	POSITIVE	NO	NR
VE43109A	Miranda	2009	June	Sucre	La Dolorita	P. geniculatus	Female	NA	NO	NR
VE43109B	Miranda	2009	June	Sucre	La Dolorita	P. geniculatus	Female	NEGATIVE	NO	NR
VE43209A	Miranda	2009	June	Sucre	Petare	P. geniculatus	Female	NA	YES	NR
VE43209B	D.C.	2009	June	Libertador	La Vega	P. geniculatus	Female	POSITIVE	YES	NR
VE43309	Miranda	2009	June	Sucre	Filas de Mariches	P. geniculatus	Female	NA	NO	NR
VE43609	D.C.	2009	June	Libertador	Sucre	P. geniculatus	Female	POSITIVE	NO	NR
VE43709	D.C.	2009	June	Libertador	La Pastora	P. geniculatus	Male	NEGATIVE	NO	NR
VE44009	Miranda	2009	June	Sucre	Caucagüita	P. geniculatus	Female	NA	YES	NR
VE44109	Miranda	2009	June	Sucre	Caucagüita	P. geniculatus	Female	POSITIVE	NO	NR
VE44309	D.C.	2009	June	Libertador	Sucre	P. geniculatus	Female	POSITIVE	YES	NR
VE44409A	Miranda	2009	June	El Hatillo	Santa Rosalía de Palermo	P. geniculatus	Male	NEGATIVE	NO	NR
VE44509	D.C.	2009	June	Libertador	El Junquito	P. geniculatus	Female	POSITIVE	YES	NR
VE44609	Miranda	2009	June	Baruta	El Cafetal	P. geniculatus	Male	POSITIVE	YES	NR
VE44709 A	D.C.	2009	June	Libertador	Sucre	P. geniculatus	Female	POSITIVE	YES	NR
VE44709 B	D.C.	2009	June	Libertador	Sucre	P. geniculatus	Female	POSITIVE	YES	NR
VE44809	D.C.	2009	June	Libertador	Sucre	P. geniculatus	Male	POSITIVE	YES	NR
VE44909 A	D.C.	2009	June	Libertador	Antímano	P. geniculatus	Female	NEGATIVE	NO	NR
VE44909 B	D.C.	2009	June	Libertador	Antímano	P. geniculatus	Female	NEGATIVE	YES	NR
VE44909 C	D.C.	2009	June	Libertador	Antímano	P. geniculatus	Male	NA	NA	NR
VE44909 D	D.C.	2009	June	Libertador	Antímano	P. geniculatus	Nymph V	POSITIVE	YES	NR
VE44909 E	D.C.	2009	June	Libertador	Antímano	P. geniculatus	Nymph V	NA	NA	NR
VE45009	Miranda	2009	June	Sucre	Leoncio Martínez	P. geniculatus	Female	POSITIVE	NO	NR
VE45209	D.C.	2009	June	Libertador	Sucre	P. geniculatus	Female	POSITIVE	YES	NR
VE45309A	Miranda	2009	June	Baruta	El Cafetal	P. geniculatus	Male	POSITIVE	NO	NR
VE45309B	Miranda	2009	June	Baruta	Nuestra Señora del Rosario de Baruta	P. geniculatus	Female	NEGATIVE	YES	NR
VE45409A	Miranda	2009	June	Baruta	El Cafetal	P. geniculatus	Female	NEGATIVE	NO	NR
VE45409B	D.C.	2009	June	Libertador	El Junquito	T. maculata	Female	NEGATIVE	YES	NR
VE45609	D.C.	2009	June	Libertador	Sucre	P. geniculatus	Female	NA	NO	NR
VE45709	D.C.	2009	June	Libertador	Sucre	P. geniculatus	Female	POSITIVE	YES	NR
VE45809	Miranda	2009	June	Sucre	Petare	T. nigromaculata	Female	NEGATIVE	NO	NR
VE45909	D.C.	2009	June	Libertador	Antímano	R. prolixus	Male	POSITIVE	YES	NR
VE46009A	Miranda	2009	June	Baruta	Nuestra Señora del Rosario de Baruta	P. geniculatus	Female	NEGATIVE	NO	NR
VE46009B	D.C.	2009	June	Libertador	El Paraíso	P. geniculatus	Male	POSITIVE	NO	NR
VE46109	D.C.	2009	June	Libertador	El Recreo	P. geniculatus	Male	POSITIVE	YES	NR
VE46309	D.C.	2009	June	Libertador	La Pastora	P. geniculatus	Female	POSITIVE	YES	NR
VE46409	Miranda	2009	June	Sucre	Filas de Mariches	P. geniculatus	Male	NA	NO	NR
VE46509	D.C.	2009	June	Libertador	Sucre	P. geniculatus	Male	POSITIVE	YES	NR
VE46609	D.C.	2009	June	Libertador	El Junquito	P. geniculatus	Male	NEGATIVE	NO	NR
VE46709	D.C.	2009	June	Libertador	Sucre	P. geniculatus	Female	POSITIVE	YES	NR
VE46809	Miranda	2009	June	El Hatillo	Santa Rosalía de Palermo	P. geniculatus	Female	POSITIVE	YES	NR
VE46909	Miranda	2009	June	Baruta	Nuestra Señora del Rosario de Baruta	P. geniculatus	Female	NEGATIVE	NO	NR
VE47009	Miranda	2009	June	El Hatillo	Santa Rosalía de Palermo	P. geniculatus	Female	POSITIVE	YES	NR
VE47109	Miranda	2009	June	Sucre	Petare	P. geniculatus	Female	POSITIVE	YES	NR
VE47209	Miranda	2009	June	Baruta	Nuestra Señora del Rosario de Baruta	P. geniculatus	Female	NA	NO	NR
VE47309A	Miranda	2009	June	Sucre	Petare	P. geniculatus	Female	POSITIVE	YES	NR
VE47309B	Miranda	2009	June	Sucre	Petare	P. geniculatus	Female	NA	NA	NR
VE47409	Miranda	2009	June	Baruta	Nuestra Señora del Rosario de Baruta	P. geniculatus	Female	NA	NO	NR
VE47509	D.C.	2009	June	Libertador	Sucre	P. geniculatus	Male	NEGATIVE	NO	NR
VE47609	D.C.	2009	June	Libertador	Sucre	P. geniculatus	Male	POSITIVE	NO	NR
VE47709	Miranda	2009	June	Sucre	Petare	P. geniculatus	Female	NA	YES	NR
VE47809	Miranda	2009	June	Baruta	Nuestra Señora del Rosario de Baruta	P. geniculatus	Male	NEGATIVE	NO	NR
VE47909	Miranda	2009	June	Baruta	Nuestra Señora del Rosario de Baruta	P. geniculatus	Female	NEGATIVE	YES	NR
VE48109	Miranda	2009	June	Baruta	Nuestra Señora del Rosario de Baruta	P. geniculatus	Female	POSITIVE	NO	NR
VE48209 A	D.C.	2009	June	Libertador	El Recreo	P. geniculatus	Female	NA	NO	NR
VE48209 B	D.C.	2009	June	Libertador	El Recreo	P. geniculatus	Male	NA	NO	NR
VE48309	D.C.	2009	June	Libertador	El Junquito	P. geniculatus	Female	POSITIVE	YES	NR
VE48409	Miranda	2009	June	Baruta	Nuestra Señora del Rosario de Baruta	P. geniculatus	Female	POSITIVE	NO	NR
VE48509A	Miranda	2009	June	Baruta	Nuestra Señora del Rosario de Baruta	P. geniculatus	Male	POSITIVE	NO	NR
VE48509B	D.C.	2009	June	Libertador	Sucre	P. geniculatus	Female	POSITIVE	YES	NR
VE48609	D.C.	2009	June	Libertador	San José	P. geniculatus	Female	POSITIVE	YES	NR
VE48809	Miranda	2009	June	Sucre	Petare	P. geniculatus	Female	NA	YES	NR
VE48909	Miranda	2009	June	Baruta	Nuestra Señora del Rosario de Baruta	P. geniculatus	Female	POSITIVE	YES	NR
VE49009	Miranda	2009	June	Sucre	Petare	P. geniculatus	Female	NA	NO	NR
VE49309 A	D.C.	2009	June	Libertador	Sucre	P. geniculatus	Female	NEGATIVE	NO	NR
VE49309 B	D.C.	2009	June	Libertador	Sucre	P. geniculatus	Male	NA	NA	NR
VE49409 A	D.C.	2009	June	Libertador	Antímano	P. geniculatus	Female	POSITIVE	YES	NR
VE49409 B	D.C.	2009	June	Libertador	Antímano	P. geniculatus	Male	NA	NA	NR
VE49409 C	D.C.	2009	June	Libertador	Antímano	P. geniculatus	Male	NA	NA	NR
VE49409 D	D.C.	2009	June	Libertador	Antímano	P. geniculatus	Male	NA	NA	NR
VE49409 E	D.C.	2009	June	Libertador	Antímano	P. geniculatus	Male	NA	NA	NR
VE49409 F	D.C.	2009	June	Libertador	Antímano	P. geniculatus	Male	NA	NA	NR
VE49409 G	D.C.	2009	June	Libertador	Antímano	P. geniculatus	Male	NA	NA	NR
VE49509	D.C.	2009	June	Libertador	Coche	P. geniculatus	Female	POSITIVE	NO	NR
VE49609	D.C.	2009	June	Libertador	San José	P. geniculatus	Female	POSITIVE	YES	NR
VE49709	D.C.	2009	June	Libertador	La Pastora	P. geniculatus	Male	POSITIVE	YES	NR
VE49809	D.C.	2009	June	Libertador	El Junquito	P. geniculatus	Female	POSITIVE	YES	NR
VE50109	Miranda	2009	June	Baruta	El Cafetal	P. geniculatus	Female	POSITIVE	YES	NR
VE50309	D.C.	2009	June	Libertador	Sucre	P. geniculatus	Nymph III	POSITIVE	YES	NR
VE50509	D.C.	2009	June	Libertador	Antímano	P. geniculatus	Female	POSITIVE	YES	NR
VE50709	D.C.	2009	June	Libertador	La Pastora	P. geniculatus	Male	POSITIVE	NO	NR
VE51109	D.C.	2009	June	Libertador	San Bernardino	P. geniculatus	Female	POSITIVE	NO	NR
VE51209A	Miranda	2009	June	Sucre	Petare	P. geniculatus	Female	POSITIVE	YES	NR
VE51209B	Miranda	2009	June	Sucre	Petare	P. geniculatus	Female	POSITIVE	NO	NR
VE51509	Miranda	2009	June	Baruta	El Cafetal	P. geniculatus	Male	POSITIVE	NO	NR
VE51609	Miranda	2009	June	Sucre	Petare	P. geniculatus	Male	POSITIVE	YES	NR
VE51909	Miranda	2009	June	Baruta	El Cafetal	P. geniculatus	Male	POSITIVE	YES	NR
VE52009A	Miranda	2009	June	Baruta	Nuestra Señora del Rosario de Baruta	P. geniculatus	Female	NA	NA	NR
VE52009B	Miranda	2009	June	Baruta	Nuestra Señora del Rosario de Baruta	P. geniculatus	Female	NA	NA	NR
VE52009C	Miranda	2009	June	Baruta	Nuestra Señora del Rosario de Baruta	P. geniculatus	Female	NA	NA	NR
VE52009D	Miranda	2009	June	Baruta	Nuestra Señora del Rosario de Baruta	P. geniculatus	Female	NA	NA	NR
VE52009E	Miranda	2009	June	Baruta	Nuestra Señora del Rosario de Baruta	P. geniculatus	Female	NA	NA	NR
VE52109	D.C.	2009	June	Libertador	El Junquito	P. geniculatus	Male	POSITIVE	YES	NR
VE52209	D.C.	2009	July	Libertador	Sucre	P. geniculatus	Male	POSITIVE	NO	NR
VE52309	Miranda	2009	July	Sucre	Filas de Mariches	P. geniculatus	Female	NA	YES	NR
VE52409	D.C.	2009	July	Libertador	Antímano	P. geniculatus	Female	POSITIVE	YES	NR
VE52509	Miranda	2009	July	Baruta	Nuestra Señora del Rosario de Baruta	T. nigromaculata	Female	POSITIVE	NO	NR
VE52609	Miranda	2009	July	Sucre	Petare	P. geniculatus	Female	POSITIVE	NO	NR
VE52709	Miranda	2009	July	Sucre	La Dolorita	P. geniculatus	Female	NA	NO	NR
VE52809	D.C.	2009	July	Libertador	Sucre	P. geniculatus	Female	NEGATIVE	YES	NR
VE52909	Miranda	2009	July	Baruta	Nuestra Señora del Rosario de Baruta	P. geniculatus	Female	NA	YES	NR
VE53009	D.C.	2009	July	Libertador	Sucre	P. geniculatus	Female	NA	NO	NR
VE53209	Miranda	2009	July	Sucre	Petare	P. geniculatus	Female	POSITIVE	NO	NR
VE53309	D.C.	2009	July	Libertador	Coche	P. geniculatus	Male	POSITIVE	NO	NR
VE53409	Miranda	2009	July	Sucre	Filas de Mariches	P. geniculatus	Female	POSITIVE	YES	NR
VE53609	Miranda	2009	July	Sucre	Filas de Mariches	P. geniculatus	Female	NEGATIVE	YES	NR
VE53709	D.C.	2009	July	Libertador	Antímano	P. geniculatus	Female	NA	YES	NR
VE53809	D.C.	2009	July	Libertador	Antímano	P. geniculatus	Female	POSITIVE	YES	NR
VE53909	D.C.	2009	July	Libertador	La Pastora	P. geniculatus	Male	POSITIVE	NO	NR
VE54109	Miranda	2009	July	Sucre	Petare	P. geniculatus	Male	POSITIVE	NO	NR
VE54209	Miranda	2009	July	Baruta	El Cafetal	P. geniculatus	Female	POSITIVE	NO	NR
VE54309	Miranda	2009	July	Sucre	Filas de Mariches	P. geniculatus	Female	NA	NO	NR
VE54409	Miranda	2009	July	Sucre	Filas de Mariches	P. geniculatus	Female	NA	YES	NR
VE54509	Miranda	2009	July	Sucre	Caucagüita	P. geniculatus	Female	NA	NO	NR
VE54609	D.C.	2009	July	Libertador	Sucre	P. geniculatus	Male	POSITIVE	NO	NR
VE54709	Miranda	2009	July	Sucre	Filas de Mariches	P. geniculatus	Male	NA	NO	NR
VE54809	Miranda	2009	July	Baruta	Nuestra Señora del Rosario de Baruta	P. geniculatus	Female	NEGATIVE	YES	NR
VE55009	Miranda	2009	July	Sucre	Petare	P. geniculatus	Female	POSITIVE	NO	NR
VE55109A	Miranda	2009	July	Sucre	Petare	P. geniculatus	Male	NA	NA	NR
VE55109B	Miranda	2009	July	Sucre	Petare	P. geniculatus	Male	NA	NA	NR
VE55109C	Miranda	2009	July	Sucre	Petare	P. geniculatus	Male	NA	NA	NR
VE55209	Miranda	2009	July	Sucre	Petare	P. geniculatus	Female	POSITIVE	YES	NR
VE55309	D.C.	2009	July	Libertador	Sucre	P. geniculatus	Female	POSITIVE	NO	NR
VE55409	Miranda	2009	July	Sucre	Petare	P. geniculatus	Female	POSITIVE	NO	NR
VE55609	D.C.	2009	July	Libertador	Antímano	P. geniculatus	Male	NEGATIVE	NO	NR
VE55709	Miranda	2009	July	Sucre	Petare	P. geniculatus	Female	POSITIVE	YES	NR
VE55809	Miranda	2009	July	El Hatillo	Santa Rosalía de Palermo	P. geniculatus	Female	POSITIVE	YES	NR
VE55909	D.C.	2009	July	Libertador	La Pastora	P. geniculatus	Female	POSITIVE	YES	NR
VE56109	Miranda	2009	July	Sucre	Petare	P. geniculatus	Nymph IV	NEGATIVE	YES	NR
VE56309	Miranda	2009	July	Baruta	El Cafetal	P. geniculatus	Female	POSITIVE	YES	NR
VE56409	D.C.	2009	July	Libertador	Sucre	P. geniculatus	Nymph IV	NA	YES	NR
VE56709	Miranda	2009	July	Baruta	Nuestra Señora del Rosario de Baruta	P. geniculatus	Female	NA	NO	NR
VE56809	D.C.	2009	July	Libertador	Caricuao	P. geniculatus	Female	NEGATIVE	NO	NR
VE56909	Miranda	2009	July	Sucre	Filas de Mariches	P. geniculatus	Female	POSITIVE	YES	NR
VE57209	Miranda	2009	July	Baruta	Nuestra Señora del Rosario de Baruta	P. geniculatus	Female	POSITIVE	NO	NR
VE57309	Miranda	2009	July	El Hatillo	Santa Rosalía de Palermo	P. geniculatus	Female	NA	NA	NR
VE57509	D.C.	2009	July	Libertador	San Juan	P. geniculatus	Male	NA	NA	NR
VE57609	Miranda	2009	July	Sucre	La Dolorita	P. geniculatus	Female	POSITIVE	YES	NR
VE57709	D.C.	2009	July	Libertador	El Junquito	P. geniculatus	Female	NEGATIVE	YES	NR
VE57809	Miranda	2009	July	Baruta	Nuestra Señora del Rosario de Baruta	P. geniculatus	Female	POSITIVE	YES	NR
VE57909	Miranda	2009	July	Sucre	Petare	P. geniculatus	Male	NEGATIVE	NO	NR
VE58109 A	D.C.	2009	August	Libertador	Antímano	P. geniculatus	Female	NA	NA	NR
VE58109 B	D.C.	2009	August	Libertador	Antímano	P. geniculatus	Female	NA	NA	NR
VE58109 C	D.C.	2009	August	Libertador	Antímano	P. geniculatus	Female	NA	NA	NR
VE58109 D	D.C.	2009	August	Libertador	Antímano	P. geniculatus	Male	NA	NA	NR
VE58109 E	D.C.	2009	August	Libertador	Antímano	P. geniculatus	Male	NA	NA	NR
VE58109 F	D.C.	2009	August	Libertador	Antímano	P. geniculatus	Male	NA	NA	NR
VE58209	D.C.	2009	August	Libertador	Antímano	P. geniculatus	Male	NEGATIVE	YES	NR
VE58409	D.C.	2009	August	Libertador	Sucre	P. geniculatus	Male	POSITIVE	NO	NR
VE58509A	Miranda	2009	August	El Hatillo	Santa Rosalía de Palermo	P. geniculatus	Male	NA	NA	NR
VE58509B	Miranda	2009	August	El Hatillo	Santa Rosalía de Palermo	P. geniculatus	Female	NA	NA	NR
VE58609	D.C.	2009	August	Libertador	Antímano	P. geniculatus	Female	POSITIVE	YES	NR
VE58709	D.C.	2009	August	Libertador	Sucre	P. geniculatus	Nymph IV	POSITIVE	YES	NR
VE58809	D.C.	2009	August	Libertador	Antímano	P. geniculatus	Female	POSITIVE	YES	NR
VE58909	D.C.	2009	September	Libertador	Antímano	P. geniculatus	Male	POSITIVE	YES	NR
VE59009	Miranda	2009	September	Baruta	Nuestra Señora del Rosario de Baruta	P. geniculatus	Female	POSITIVE	YES	NR
VE59209	D.C.	2009	September	Libertador	Sucre	P. geniculatus	Female	POSITIVE	YES	NR
VE59309	D.C.	2009	September	Libertador	El Recreo	P. geniculatus	Male	NA	NO	NR
VE59509	Miranda	2009	September	Sucre	Petare	P. geniculatus	Female	POSITIVE	NO	NR
VE59609	Miranda	2009	September	El Hatillo	Santa Rosalía de Palermo	P. geniculatus	Female	POSITIVE	YES	NR
VE59709	Miranda	2009	September	Sucre	Petare	P. geniculatus	Nymph IV	POSITIVE	YES	NR
VE59809	Miranda	2009	September	Baruta	Nuestra Señora del Rosario de Baruta	P. geniculatus	Male	POSITIVE	NO	NR
VE59909	Miranda	2009	September	Sucre	Petare	P. geniculatus	Female	POSITIVE	NO	NR
VE60009 A	D.C.	2009	September	Libertador	Antímano	P. geniculatus	Nymph IV	NA	YES	NR
VE60009 B	D.C.	2009	September	Libertador	Antímano	P. geniculatus	Nymph V	NA	YES	NR
VE60309	Miranda	2009	October	Sucre	Petare	P. geniculatus	Nymph IV	NA	YES	NR
VE60409	D.C.	2009	October	Libertador	Antímano	P. geniculatus	Nymph V	NA	NO	NR
VE60509	D.C.	2009	October	Libertador	Santa Teresa	P. geniculatus	Female	NEGATIVE	NO	NR
VE60609	Miranda	2009	October	Baruta	Nuestra Señora del Rosario de Baruta	P. geniculatus	Female	NEGATIVE	NO	NR
VE60709	Miranda	2009	October	Baruta	Nuestra Señora del Rosario de Baruta	P. geniculatus	Nymph IV	NEGATIVE	YES	NR
VE60809	D.C.	2009	October	Libertador	Caricuao	P. geniculatus	Male	NA	NO	NR
VE61109	Miranda	2009	October	Sucre	Caucagüita	P. geniculatus	Male	POSITIVE	NO	NR
VE61209A	Miranda	2009	October	Sucre	Filas de Mariches	P. geniculatus	Female	NA	YES	NR
VE61209B	Miranda	2009	October	Sucre	Filas de Mariches	P. geniculatus	Male	NA	YES	NR
VE61309	D.C.	2009	October	Libertador	Sucre	P. geniculatus	Female	NA	NO	NR
VE61409A	Miranda	2009	October	Sucre	Petare	P. geniculatus	Nymph IV	POSITIVE	YES	NR
VE61409B	D.C.	2009	October	Libertador	Sucre	P. geniculatus	Male	NA	NO	NR
VE61509	Miranda	2009	October	Sucre	Petare	P. geniculatus	Male	NA	NO	NR
VE61609	Miranda	2009	October	Baruta	Nuestra Señora del Rosario de Baruta	P. geniculatus	Male	POSITIVE	YES	NR
VE61709	D.C.	2009	October	Libertador	La Vega	P. geniculatus	Female	POSITIVE	NO	NR
VE61809	Miranda	2009	October	Baruta	El Cafetal	P. geniculatus	Male	POSITIVE	NO	NR
VE61909	D.C.	2009	October	Libertador	Sucre	P. geniculatus	Male	NEGATIVE	NO	NR
VE62009A	D.C.	2009	October	Libertador	Antímano	P. geniculatus	Female	POSITIVE	YES	NR
VE62009B	D.C.	2009	October	Libertador	Antímano	P. geniculatus	Female	POSITIVE	NO	NR
VE62009C	D.C.	2009	October	Libertador	Antímano	P. geniculatus	Female	NA	NA	NR
VE62009D	D.C.	2009	October	Libertador	Antímano	P. geniculatus	Male	NA	NA	NR
VE62209	Miranda	2009	November	Sucre	Petare	P. geniculatus	Male	NEGATIVE	YES	NR
VE62309	Miranda	2009	November	Sucre	Filas de Mariches	P. geniculatus	Female	POSITIVE	YES	NR
VE62409	D.C.	2009	November	Libertador	Sucre	P. geniculatus	Male	NEGATIVE	NO	NR
VE62509A	Miranda	2009	November	El Hatillo	Santa Rosalía de Palermo	P. geniculatus	Male	NEGATIVE	NO	NR
VE62509B	Miranda	2009	November	El Hatillo	Santa Rosalía de Palermo	P. geniculatus	Female	POSITIVE	YES	NR
VE62609A	Miranda	2009	November	Sucre	Filas de Mariches	P. geniculatus	Nymph V	NEGATIVE	YES	NR
VE62609B	Miranda	2009	November	Sucre	Petare	P. geniculatus	Male	POSITIVE	YES	NR
VE62709A	Miranda	2009	November	Sucre	Petare	P. geniculatus	Male	NA	NO	NR
VE62709B	D.C.	2009	November	Libertador	Sucre	P. geniculatus	Female	POSITIVE	YES	NR
VE62809	Miranda	2009	November	Sucre	Petare	P. geniculatus	Male	NEGATIVE	YES	NR
VE63009	Miranda	2009	November	El Hatillo	Santa Rosalía de Palermo	P. geniculatus	Nymph IV	POSITIVE	YES	NR
VE63109	D.C.	2009	November	Libertador	Santa Teresa	P. geniculatus	Female	NEGATIVE	YES	NR
VE63209	D.C.	2009	November	Libertador	La Pastora	P. geniculatus	Nymph IV	NA	YES	NR
VE63309	D.C.	2009	November	Libertador	Antímano	P. geniculatus	Male	POSITIVE	NO	NR
VE63409	D.C.	2009	November	Libertador	Antímano	P. geniculatus	Male	NA	NO	NR
VE63509	Miranda	2009	November	Sucre	Petare	P. geniculatus	Female	POSITIVE	NO	NR
VE63609	D.C.	2009	November	Libertador	La Pastora	P. geniculatus	Male	POSITIVE	NO	NR
VE63709	Miranda	2009	November	Sucre	Caucagüita	P. geniculatus	Female	NA	YES	NR
VE63809	D.C.	2009	November	Libertador	Antímano	P. geniculatus	Female	POSITIVE	NO	NR
VE63909	Miranda	2009	November	Sucre	Petare	P. geniculatus	Female	NEGATIVE	NO	NR
VE64009	Miranda	2009	November	El Hatillo	Santa Rosalía de Palermo	P. geniculatus	Male	POSITIVE	YES	NR
VE64109	Miranda	2009	November	Baruta	Nuestra Señora del Rosario de Baruta	P. geniculatus	Male	POSITIVE	NO	NR
VE64209	Miranda	2009	November	Baruta	El Cafetal	P. geniculatus	Female	POSITIVE	NO	NR
VE64309	Miranda	2009	November	Sucre	Filas de Mariches	P. geniculatus	Female	NA	YES	NR
VE64409	D.C.	2009	November	Libertador	El Junquito	P. geniculatus	Female	POSITIVE	NO	NR
VE64509	Miranda	2009	November	Sucre	Petare	P. geniculatus	Nymph III	NA	NO	NR
VE64609	D.C.	2009	November	Libertador	Antímano	P. geniculatus	Male	NEGATIVE	NO	NR
VE64709	D.C.	2009	December	Libertador	Caricuao	P. geniculatus	Male	NEGATIVE	NO	NR
VE64809	Miranda	2009	December	Sucre	Petare	P. geniculatus	Male	POSITIVE	NO	NR
VE64909	D.C.	2009	December	Libertador	La Pastora	P. geniculatus	Female	NA	NO	NR
VE65009	D.C.	2009	December	Libertador	Sucre	P. geniculatus	Nymph IV	POSITIVE	YES	NR
VE65109	Miranda	2009	December	Sucre	Petare	P. geniculatus	Female	NA	NA	NR
VE65209	Miranda	2009	December	Sucre	Petare	P. geniculatus	Female	POSITIVE	YES	NR
VE65309	Miranda	2009	December	Sucre	Petare	P. geniculatus	Female	POSITIVE	YES	NR
VE65409	Miranda	2009	December	Baruta	Nuestra Señora del Rosario de Baruta	P. geniculatus	Male	POSITIVE	NO	NR
VE65509	Miranda	2009	December	Baruta	Nuestra Señora del Rosario de Baruta	P. geniculatus	Male	POSITIVE	YES	NR
VE65609	Miranda	2009	December	El Hatillo	Santa Rosalía de Palermo	P. geniculatus	Female	POSITIVE	YES	NR
VE65709	Miranda	2009	December	Baruta	Las Minas de Baruta	P. geniculatus	Male	POSITIVE	NO	NR
VE0210	D.C.	2010	January	Libertador	San Agustín	P. geniculatus	Male	NEGATIVE	NO	NR
VE0310	D.C.	2010	January	Libertador	San Agustín	P. geniculatus	Female	POSITIVE	YES	NR
VE0510	Miranda	2010	January	Sucre	Petare	P. geniculatus	Female	NA	YES	NR
VE0710	Miranda	2010	January	Sucre	Caucagüita	P. geniculatus	Female	POSITIVE	NO	NR
VE0910	Miranda	2010	January	Baruta	Nuestra Señora del Rosario de Baruta	P. geniculatus	Female	POSITIVE	NO	NR
VE1110	Miranda	2010	January	Sucre	Leoncio Martínez	P. geniculatus	Female	NA	NO	NR
VE1210	Miranda	2010	January	Baruta	Nuestra Señora del Rosario de Baruta	P. geniculatus	Female	NA	NO	NR
VE1810	Miranda	2010	January	Baruta	El Cafetal	P. geniculatus	Female	POSITIVE	YES	NR
VE2010	D.C.	2010	January	Libertador	Sucre	P. geniculatus	Male	POSITIVE	YES	NR
VE2110(LBMP)	D.C.	2010	January	Libertador	El Junquito	P. geniculatus	Male	POSITIVE	NO	NR
VE2210	Miranda	2010	January	Sucre	Leoncio Martínez	P. geniculatus	Male	POSITIVE	NO	NR
VE2510	Miranda	2010	January	Sucre	Petare	P. geniculatus	Male	POSITIVE	NO	NR
VE2710	D.C.	2010	January	Libertador	Caricuao	P. geniculatus	Male	POSITIVE	YES	NR
VE2810	D.C.	2010	January	Libertador	Sucre	P. geniculatus	Male	NA	YES	NR
VE3110	D.C.	2010	January	Libertador	San Pedro	T. maculata	Female	POSITIVE	NO	NR
VE3210A	D.C.	2010	January	Libertador	Sucre	P. geniculatus	Female	POSITIVE	YES	NR
VE3210B	D.C.	2010	February	Libertador	Sucre	P. geniculatus	Female	NA	NA	NR
VE3310	Miranda	2010	February	Sucre	Leoncio Martínez	P. geniculatus	Male	NEGATIVE	NO	NR
VE3410	Miranda	2010	February	Sucre	Filas de Mariches	P. geniculatus	Female	NA	NO	NR
VE3510	Miranda	2010	February	Sucre	Petare	P. geniculatus	Female	POSITIVE	YES	NR
VE3610	Miranda	2010	February	Sucre	Petare	P. geniculatus	Male	POSITIVE	YES	NR
VE3710	Miranda	2010	February	El Hatillo	Santa Rosalía de Palermo	P. geniculatus	Female	NA	NO	NR
VE3810	Miranda	2010	February	Baruta	Nuestra Señora del Rosario de Baruta	P. geniculatus	Female	POSITIVE	YES	NR
VE4010	D.C.	2010	February	Libertador	Sucre	P. geniculatus	Nymph V	POSITIVE	YES	NR
VE4110	Miranda	2010	February	El Hatillo	Santa Rosalía de Palermo	P. geniculatus	Female	POSITIVE	YES	NR
VE4210	Miranda	2010	February	Baruta	El Cafetal	P. geniculatus	Male	POSITIVE	NO	NR
VE4310A	D.C.	2010	February	Libertador	Sucre	P. geniculatus	Male	POSITIVE	NO	NR
VE4310B	Miranda	2010	February	Sucre	Petare	P. geniculatus	Female	NA	NO	NR
VE4510	Miranda	2010	February	Sucre	Filas de Mariches	P. geniculatus	Female	NA	NO	NR
VE4610	Miranda	2010	February	Sucre	Petare	P. geniculatus	Female	POSITIVE	NO	NR
VE4910	Miranda	2010	February	Sucre	Petare	P. geniculatus	Male	POSITIVE	YES	NR
VE5010	D.C.	2010	February	Libertador	Sucre	P. geniculatus	Female	NA	NO	NR
VE5210	D.C.	2010	February	Libertador	El Recreo	P. geniculatus	Female	POSITIVE	NO	NR
VE5310	Miranda	2010	February	Sucre	Petare	P. geniculatus	Female	POSITIVE	NO	NR
VE5410	D.C.	2010	February	Libertador	La Vega	P. geniculatus	Female	NA	NO	NR
VE5510	Miranda	2010	February	Sucre	Filas de Mariches	P. geniculatus	Male	POSITIVE	YES	NR
VE5610	Miranda	2010	February	Sucre	Filas de Mariches	P. geniculatus	Male	NA	YES	NR
VE5710	Miranda	2010	February	Sucre	Filas de Mariches	P. geniculatus	Female	POSITIVE	YES	NR
VE5810	Miranda	2010	February	Sucre	Petare	P. geniculatus	Female	NA	YES	NR
VE5910	D.C.	2010	February	Libertador	La Vega	P. geniculatus	Female	POSITIVE	YES	NR
VE6010	Miranda	2010	February	Sucre	Filas de Mariches	P. geniculatus	Female	POSITIVE	YES	NR
VE6110	Miranda	2010	February	Baruta	Nuestra Señora del Rosario de Baruta	P. geniculatus	Male	NEGATIVE	NO	NR
VE6210	D.C.	2010	February	Libertador	San José	P. geniculatus	Male	NA	NO	NR
VE6410	Miranda	2010	February	El Hatillo	Santa Rosalía de Palermo	P. geniculatus	Male	POSITIVE	NO	NR
VE6510	Miranda	2010	February	Sucre	Petare	P. geniculatus	Female	POSITIVE	YES	NR
VE6610A	Miranda	2010	February	Baruta	El Cafetal	P. geniculatus	Male	POSITIVE	YES	NR
VE6710	D.C.	2010	February	Libertador	La Pastora	P. geniculatus	Male	NA	YES	NR
VE6810	Miranda	2010	February	Sucre	Filas de Mariches	P. geniculatus	Male	POSITIVE	YES	NR
VE7010	Miranda	2010	February	Sucre	Petare	P. geniculatus	Female	NA	YES	NR
VE7110	D.C.	2010	February	Libertador	Sucre	P. geniculatus	Female	POSITIVE	YES	NR
VE7210A	Miranda	2010	February	El Hatillo	Santa Rosalía de Palermo	P. geniculatus	Male	NA	NO	NR
VE7210B	Miranda	2010	February	El Hatillo	Santa Rosalía de Palermo	P. geniculatus	Female	NEGATIVE	NO	NR
VE7310	Miranda	2010	February	Baruta	Nuestra Señora del Rosario de Baruta	P. geniculatus	Female	POSITIVE	NO	NR
VE7410	Miranda	2010	February	Sucre	La Dolorita	P. geniculatus	Female	NA	NO	NR
VE7610	D.C.	2010	February	Libertador	La Pastora	P. geniculatus	Female	POSITIVE	YES	NR
VE7710	Miranda	2010	February	Sucre	Petare	P. geniculatus	Female	NA	NO	NR
VE7810	Miranda	2010	February	Sucre	Petare	P. geniculatus	Male	NA	NO	NR
VE7910	Miranda	2010	February	Baruta	Nuestra Señora del Rosario de Baruta	P. geniculatus	Male	NEGATIVE	NO	NR
VE8010	Miranda	2010	February	El Hatillo	Santa Rosalía de Palermo	P. geniculatus	Female	NA	NO	NR
VE8310A	Miranda	2010	February	Sucre	Petare	P. geniculatus	Female	POSITIVE	NO	NR
VE8310B	Miranda	2010	February	Sucre	Petare	P. geniculatus	Female	NA	NA	NR
VE8410	Miranda	2010	February	Sucre	Filas de Mariches	P. geniculatus	Female	NEGATIVE	YES	NR
VE8510	D.C.	2010	February	Libertador	El Junquito	P. geniculatus	Female	POSITIVE	YES	NR
VE8610	Miranda	2010	February	Sucre	Filas de Mariches	P. geniculatus	Female	NA	YES	NR
VE8710	D.C.	2010	February	Libertador	El Junquito	T. nigromaculata	Female	NEGATIVE	YES	NR
VE8810	Miranda	2010	February	Baruta	El Cafetal	P. geniculatus	Female	NA	NO	NR
VE8910	Miranda	2010	February	Sucre	La Dolorita	P. geniculatus	Male	POSITIVE	NO	NR
VE9010	Miranda	2010	March	Sucre	Petare	P. geniculatus	Male	NEGATIVE	NO	NR
VE9110	Miranda	2010	March	Baruta	El Cafetal	P. geniculatus	Female	NEGATIVE	NO	NR
VE9210	Miranda	2010	March	Baruta	Nuestra Señora del Rosario de Baruta	P. geniculatus	Female	POSITIVE	NO	NR
VE9310	Miranda	2010	March	Sucre	Petare	P. geniculatus	Female	NA	YES	NR
VE9410	Miranda	2010	March	Sucre	Petare	P. geniculatus	Female	NA	NO	NR
VE9510	D.C.	2010	March	Libertador	El Junquito	P. geniculatus	Female	NEGATIVE	NO	NR
VE9610	D.C.	2010	March	Libertador	La Pastora	P. geniculatus	Female	NEGATIVE	NO	NR
VE9710	Miranda	2010	March	Baruta	Nuestra Señora del Rosario de Baruta	P. geniculatus	Male	NEGATIVE	YES	NR
VE9810A	Miranda	2010	March	Sucre	Petare	P. geniculatus	Female	NA	NO	NR
VE9810B	Miranda	2010	March	Sucre	Petare	P. geniculatus	Female	NA	NO	NR
VE9910	Miranda	2010	March	Sucre	Petare	P. geniculatus	Male	NA	NO	NR
VE10010	D.C.	2010	March	Libertador	La Pastora	P. geniculatus	Female	NEGATIVE	NO	NR
VE10110	D.C.	2010	March	Libertador	Sucre	P. geniculatus	Male	NEGATIVE	YES	NR
VE10210	Miranda	2010	March	Sucre	Petare	P. geniculatus	Male	NEGATIVE	YES	NR
VE10310	Miranda	2010	March	Sucre	La Dolorita	P. geniculatus	Male	NA	NO	NR
VE10410	Miranda	2010	March	Sucre	La Dolorita	P. geniculatus	Female	NEGATIVE	NO	NR
VE10610	Miranda	2010	March	El Hatillo	Santa Rosalía de Palermo	P. geniculatus	Male	POSITIVE	YES	NR
VE10710	D.C.	2010	March	Libertador	Sucre	P. geniculatus	Nymph III	NA	YES	NR
VE10810	Miranda	2010	March	Baruta	Nuestra Señora del Rosario de Baruta	P. geniculatus	Female	NA	NO	NR
VE10910	Miranda	2010	March	Baruta	Nuestra Señora del Rosario de Baruta	P. geniculatus	Female	NA	YES	NR
VE11010	Miranda	2010	March	Baruta	Nuestra Señora del Rosario de Baruta	P. geniculatus	Male	NEGATIVE	NO	NR
VE11210	Miranda	2010	March	Sucre	Filas de Mariches	P. geniculatus	Female	NA	YES	NR
VE11310	Miranda	2010	March	Baruta	Las Minas de Baruta	P. geniculatus	Male	POSITIVE	YES	NR
VE11510	D.C.	2010	March	Libertador	Caricuao	P. geniculatus	Male	NEGATIVE	NO	NR
VE11610	D.C.	2010	March	Libertador	El Paraíso	P. geniculatus	Male	POSITIVE	YES	NR
VE11810	D.C.	2010	March	Libertador	La Pastora	P. geniculatus	Male	NEGATIVE	NO	NR
VE11910	Miranda	2010	March	El Hatillo	Santa Rosalía de Palermo	P. geniculatus	Female	POSITIVE	NO	NR
VE12010	D.C.	2010	March	Libertador	La Pastora	P. geniculatus	Male	NEGATIVE	NO	NR
VE12210	Miranda	2010	March	Sucre	Petare	P. geniculatus	Male	POSITIVE	YES	NR
VE12310	Miranda	2010	March	Baruta	Nuestra Señora del Rosario de Baruta	P. geniculatus	Male	NEGATIVE	NO	NR
VE12410	Miranda	2010	March	Sucre	Filas de Mariches	P. geniculatus	Male	POSITIVE	NO	NR
VE12510A	D.C.	2010	March	Libertador	Sucre	P. geniculatus	Female	POSITIVE	NO	NR
VE12510B	D.C.	2010	March	Libertador	Sucre	P. geniculatus	Male	POSITIVE	NO	NR
VE12610A	Miranda	2010	March	Sucre	Petare	P. geniculatus	Male	NA	NA	NR
VE12610B	Miranda	2010	March	Sucre	Petare	P. geniculatus	Male	NA	NA	NR
VE12610C	Miranda	2010	March	Sucre	Petare	P. geniculatus	Male	POSITIVE	NO	NR
VE12710	Miranda	2010	March	Sucre	Caucagüita	P. geniculatus	Female	POSITIVE	YES	NR
VE12810	Miranda	2010	March	Sucre	Petare	P. geniculatus	Male	POSITIVE	YES	NR
VE12910	D.C.	2010	March	Libertador	Antímano	P. geniculatus	Female	POSITIVE	YES	NR
VE13010	Miranda	2010	March	Sucre	Petare	P. geniculatus	Female	POSITIVE	YES	NR
VE13110	Miranda	2010	March	Sucre	Filas de Mariches	P. geniculatus	Male	POSITIVE	NO	NR
VE13310	D.C.	2010	March	Libertador	Sucre	P. geniculatus	Female	POSITIVE	NO	NR
VE13610	D.C.	2010	March	Libertador	La Pastora	P. geniculatus	Male	NEGATIVE	NO	NR
VE13710	Miranda	2010	March	Sucre	Petare	P. geniculatus	Female	POSITIVE	YES	NR
VE13810	D.C.	2010	March	Libertador	El Junquito	P. geniculatus	Female	POSITIVE	NO	NR
VE13910	Miranda	2010	March	Sucre	Petare	P. geniculatus	Female	POSITIVE	NO	NR
VE14010	Miranda	2010	March	Baruta	El Cafetal	P. geniculatus	Male	NA	NO	NR
VE14210	D.C.	2010	March	Libertador	Antímano	P. geniculatus	Female	NA	NO	NR
VE14310	Miranda	2010	March	El Hatillo	Santa Rosalía de Palermo	P. geniculatus	Female	POSITIVE	YES	NR
VE14410	Miranda	2010	March	Sucre	La Dolorita	P. geniculatus	Female	NEGATIVE	NO	NR
VE14510	Miranda	2010	March	Sucre	La Dolorita	P. geniculatus	Male	NEGATIVE	NO	NR
VE14610	D.C.	2010	March	Libertador	Coche	P. geniculatus	Female	NEGATIVE	NO	NR
VE14710	Miranda	2010	March	Sucre	Petare	P. geniculatus	Male	POSITIVE	NO	NR
VE14810	Miranda	2010	March	Sucre	Caucagüita	P. geniculatus	Female	NA	YES	NR
VE14910	Miranda	2010	March	Sucre	Petare	P. geniculatus	Female	NEGATIVE	YES	NR
VE15210	D.C.	2010	March	Libertador	Caricuao	P. geniculatus	Male	NEGATIVE	NO	NR
VE15610	Miranda	2010	March	El Hatillo	Santa Rosalía de Palermo	P. geniculatus	Male	NA	NO	NR
VE15810B	Miranda	2010	March	Sucre	Petare	P. geniculatus	Male	POSITIVE	YES	NR
VE15910	Miranda	2010	March	Sucre	Petare	P. geniculatus	Male	NEGATIVE	YES	NR
VE16010A	Miranda	2010	March	El Hatillo	Santa Rosalía de Palermo	P. geniculatus	Female	NA	YES	NR
VE16010B	Miranda	2010	March	El Hatillo	Santa Rosalía de Palermo	P. geniculatus	Male	NEGATIVE	YES	NR
VE1610	Miranda	2010	March	Sucre	Petare	P. geniculatus	Male	POSITIVE	NO	NR
VE16110	Miranda	2010	March	Sucre	Petare	P. geniculatus	Female	NEGATIVE	YES	NR
VE16210A	Miranda	2010	March	El Hatillo	Santa Rosalía de Palermo	T. maculata	Male	NA	NO	NR
VE16210B	Miranda	2010	March	El Hatillo	Santa Rosalía de Palermo	P. geniculatus	Male	NA	NO	NR
VE16210C	Miranda	2010	March	El Hatillo	Santa Rosalía de Palermo	P. geniculatus	Male	NA	NO	NR
VE16210D	Miranda	2010	March	El Hatillo	Santa Rosalía de Palermo	P. geniculatus	Male	NA	NO	NR
VE16210E	Miranda	2010	March	El Hatillo	Santa Rosalía de Palermo	P. geniculatus	Male	NA	NO	NR
VE16310	D.C.	2010	March	Libertador	Coche	P. geniculatus	Female	NA	YES	NR
VE16510	Miranda	2010	March	Baruta	Las Minas de Baruta	P. geniculatus	Female	NEGATIVE	NO	NR
VE16610	Miranda	2010	March	Sucre	Petare	P. geniculatus	Female	NEGATIVE	NO	NR
VE16710	Miranda	2010	March	Baruta	Nuestra Señora del Rosario de Baruta	P. geniculatus	Female	POSITIVE	YES	NR
VE16810	D.C.	2010	March	Libertador	La Pastora	P. geniculatus	Male	POSITIVE	NO	NR
VE17010	Miranda	2010	March	El Hatillo	Santa Rosalía de Palermo	P. geniculatus	Female	NEGATIVE	YES	NR
VE17110	Miranda	2010	March	Sucre	Petare	P. geniculatus	Female	NA	NO	NR
VE17210	Miranda	2010	March	El Hatillo	Santa Rosalía de Palermo	P. geniculatus	Female	POSITIVE	YES	NR
VE17310	Miranda	2010	March	Sucre	Petare	P. geniculatus	Female	NA	NO	NR
VE17510A	Miranda	2010	March	Baruta	Las Minas de Baruta	P. geniculatus	Female	NA	NO	NR
VE17510B	Miranda	2010	March	Baruta	Las Minas de Baruta	P. geniculatus	Male	POSITIVE	NO	NR
VE17610	Miranda	2010	March	Sucre	Petare	P. geniculatus	Female	POSITIVE	YES	NR
VE17710	D.C.	2010	April	Libertador	Sucre	P. geniculatus	Female	NEGATIVE	YES	NR
VE17810	Miranda	2010	April	Sucre	Filas de Mariches	P. geniculatus	Female	NA	YES	NR
VE18010A	Miranda	2010	April	Sucre	Petare	P. geniculatus	Male	POSITIVE	YES	NR
VE18010B	Miranda	2010	April	Sucre	Petare	P. geniculatus	Male	NA	NA	NR
VE18110	Miranda	2010	April	Sucre	Petare	P. geniculatus	Male	POSITIVE	YES	NR
VE18210	D.C.	2010	April	Libertador	El Paraíso	P. geniculatus	Male	POSITIVE	YES	NR
VE18310	D.C.	2010	April	Libertador	La Pastora	P. geniculatus	Male	POSITIVE	NO	NR
VE18410	D.C.	2010	April	Libertador	Coche	P. geniculatus	Male	NA	NO	NR
VE18510	D.C.	2010	April	Libertador	La Pastora	P. geniculatus	Female	NEGATIVE	NO	NR
VE18710	D.C.	2010	April	Libertador	La Pastora	P. geniculatus	Male	NEGATIVE	NO	NR
VE18810	D.C.	2010	April	Libertador	La Pastora	P. geniculatus	Male	POSITIVE	NO	NR
VE19010	D.C.	2010	April	Libertador	San Pedro	P. geniculatus	Female	NA	NO	NR
VE19110	D.C.	2010	April	Libertador	Sucre	P. geniculatus	Female	POSITIVE	YES	NR
VE19210	Miranda	2010	April	Sucre	Leoncio Martínez	P. geniculatus	Male	POSITIVE	NO	NR
VE19310	D.C.	2010	April	Libertador	Antímano	P. geniculatus	Male	POSITIVE	NO	NR
VE19410	D.C.	2010	April	Libertador	Caricuao	P. geniculatus	Male	NEGATIVE	YES	NR
VE19510	D.C.	2010	April	Libertador	Sucre	P. geniculatus	Female	NEGATIVE	NO	NR
VE19610	D.C.	2010	April	Libertador	La Pastora	P. geniculatus	Male	NEGATIVE	NO	NR
VE19710	Miranda	2010	April	Sucre	Petare	P. geniculatus	Nymph V	NEGATIVE	YES	NR
VE19810	Miranda	2010	April	Sucre	Petare	P. geniculatus	Male	POSITIVE	NO	NR
VE19910	Miranda	2010	April	Baruta	El Cafetal	P. geniculatus	Female	POSITIVE	NO	NR
VE20010	D.C.	2010	April	Libertador	Sucre	P. geniculatus	Female	NA	NO	NR
VE20110	Miranda	2010	April	Sucre	Petare	P. geniculatus	Female	POSITIVE	NO	NR
VE20210	D.C.	2010	April	Libertador	El Junquito	P. geniculatus	Female	POSITIVE	YES	NR
VE20310	D.C.	2010	April	Libertador	San José	P. geniculatus	Female	NEGATIVE	YES	NR
VE20410	Miranda	2010	April	Sucre	Petare	T. nigromaculata	Female	NA	NO	NR
VE20510	Miranda	2010	April	Sucre	Petare	P. geniculatus	Female	POSITIVE	YES	NR
VE20610	D.C.	2010	April	Libertador	San Bernardino	P. geniculatus	Female	NEGATIVE	NO	NR
VE20710	Miranda	2010	April	Sucre	Filas de Mariches	P. geniculatus	Male	NEGATIVE	YES	NR
VE20810	D.C.	2010	April	Libertador	Altagracia	P. geniculatus	Male	NEGATIVE	NO	NR
VE20910	Miranda	2010	April	Sucre	Petare	P. geniculatus	Male	POSITIVE	YES	NR
VE21010	D.C.	2010	April	Libertador	La Vega	P. geniculatus	Female	POSITIVE	YES	NR
VE21110	Miranda	2010	April	El Hatillo	Santa Rosalía de Palermo	P. geniculatus	Female	POSITIVE	YES	NR
VE21510	Miranda	2010	April	Sucre	Petare	P. geniculatus	Female	POSITIVE	YES	NR
VE21710	D.C.	2010	April	Libertador	Sucre	P. geniculatus	Female	POSITIVE	YES	NR
VE22010A	Miranda	2010	April	Baruta	Nuestra Señora del Rosario de Baruta	P. geniculatus	Female	POSITIVE	NO	NR
VE22010B	Miranda	2010	April	Baruta	Nuestra Señora del Rosario de Baruta	P. geniculatus	Female	POSITIVE	NO	NR
VE22110	D.C.	2010	April	Libertador	La Pastora	P. geniculatus	Female	NEGATIVE	YES	NR
VE22210	Miranda	2010	April	Sucre	Petare	P. geniculatus	Male	NEGATIVE	NO	NR
VE22310A	Miranda	2010	April	El Hatillo	Santa Rosalía de Palermo	P. geniculatus	Female	POSITIVE	YES	NR
VE22310B	Miranda	2010	April	El Hatillo	Santa Rosalía de Palermo	P. geniculatus	Female	POSITIVE	YES	NR
VE22410A	Miranda	2010	April	Baruta	El Cafetal	P. geniculatus	Female	POSITIVE	YES	NR
VE22410B	Miranda	2010	April	El Hatillo	Santa Rosalía de Palermo	P. geniculatus	Male	POSITIVE	NO	NR
VE22510	D.C.	2010	April	Libertador	Sucre	P. geniculatus	Female	NA	YES	NR
VE22610	D.C.	2010	April	Libertador	La Pastora	P. geniculatus	Female	POSITIVE	YES	NR
VE22710A	Miranda	2010	April	Sucre	Leoncio Martínez	P. geniculatus	Male	POSITIVE	NO	NR
VE22810	Miranda	2010	April	Baruta	El Cafetal	P. geniculatus	Male	NEGATIVE	NO	NR
VE23010	D.C.	2010	April	Libertador	El Junquito	P. geniculatus	Female	NA	NO	NR
VE23110	D.C.	2010	April	Libertador	La Pastora	P. geniculatus	Female	POSITIVE	YES	NR
VE23210	Miranda	2010	April	Sucre	Petare	P. geniculatus	Male	POSITIVE	YES	NR
VE23310	Miranda	2010	April	Sucre	Petare	P. geniculatus	Male	POSITIVE	YES	NR
VE23410	D.C.	2010	April	Libertador	El Junquito	P. geniculatus	Male	NEGATIVE	NO	NR
VE23510	Miranda	2010	April	El Hatillo	Santa Rosalía de Palermo	P. geniculatus	Female	NA	YES	NR
VE23810	Miranda	2010	April	Sucre	Petare	P. geniculatus	Male	POSITIVE	NO	NR
VE23910	D.C.	2010	April	Libertador	La Pastora	P. geniculatus	Male	NA	YES	NR
VE2410A	Miranda	2010	April	Baruta	Nuestra Señora del Rosario de Baruta	P. geniculatus	Female	POSITIVE	NO	NR
VE2410B	Miranda	2010	April	Baruta	Nuestra Señora del Rosario de Baruta	P. geniculatus	Female	POSITIVE	NO	NR
VE2410C	Miranda	2010	April	Baruta	Nuestra Señora del Rosario de Baruta	P. geniculatus	Female	POSITIVE	YES	NR
VE2410D	Miranda	2010	April	Baruta	Nuestra Señora del Rosario de Baruta	P. geniculatus	Female	POSITIVE	YES	NR
VE24110	Miranda	2010	April	Sucre	Leoncio Martínez	P. geniculatus	Male	NEGATIVE	NO	NR
VE24210	Miranda	2010	April	Sucre	Leoncio Martínez	P. geniculatus	Female	NA	NO	NR
VE24310	Miranda	2010	April	Baruta	Nuestra Señora del Rosario de Baruta	P. geniculatus	Female	NA	NO	NR
VE24610	Miranda	2010	April	Sucre	Petare	P. geniculatus	Male	POSITIVE	NO	NR
VE24710	D.C.	2010	April	Libertador	Sucre	P. geniculatus	Female	POSITIVE	YES	NR
VE24810	Miranda	2010	April	Sucre	Petare	P. geniculatus	Female	POSITIVE	YES	NR
VE24910A	Miranda	2010	April	Sucre	Caucagüita	P. geniculatus	Female	POSITIVE	YES	NR
VE24910B	Miranda	2010	April	Sucre	Caucagüita	P. geniculatus	Male	POSITIVE	YES	NR
VE25010 Consulta Externa	Miranda	2010	April	Sucre	Petare	P. geniculatus	Female	POSITIVE	YES	NR
VE25010 Lab 224	D.C.	2010	April	Libertador	La Vega	P. geniculatus	Male	POSITIVE	YES	NR
VE25110 Consulta Externa	Miranda	2010	April	Sucre	Leoncio Martínez	P. geniculatus	Male	NEGATIVE	NO	NR
VE25110 Lab 224	Miranda	2010	April	Baruta	Nuestra Señora del Rosario de Baruta	P. geniculatus	Male	NA	NO	NR
VE25310	D.C.	2010	April	Libertador	Caricuao	P. geniculatus	Female	POSITIVE	YES	NR
VE25410	D.C.	2010	April	Libertador	Sucre	P. geniculatus	Male	POSITIVE	YES	NR
VE25510	Miranda	2010	April	Sucre	Leoncio Martínez	P. geniculatus	Female	POSITIVE	NO	NR
VE25610	Miranda	2010	April	Sucre	Leoncio Martínez	P. geniculatus	Female	POSITIVE	YES	NR
VE25710A	Miranda	2010	April	Sucre	Petare	P. geniculatus	Female	NA	NA	NR
VE25710B	Miranda	2010	April	Sucre	Petare	P. geniculatus	Male	POSITIVE	NO	NR
VE25810A	D.C.	2010	April	Libertador	La Vega	P. geniculatus	Male	NEGATIVE	NO	NR
VE25810B	D.C.	2010	April	Libertador	La Vega	P. geniculatus	Female	POSITIVE	YES	NR
VE26010	D.C.	2010	April	Libertador	San José	P. geniculatus	Female	POSITIVE	YES	NR
VE2610A	D.C.	2010	April	Libertador	El Junquito	P. geniculatus	Male	POSITIVE	NO	NR
VE2610B	D.C.	2010	April	Libertador	El Junquito	P. geniculatus	Male	POSITIVE	NO	NR
VE26110A	D.C.	2010	April	Libertador	Sucre	P. geniculatus	Female	NA	YES	NR
VE26110B	D.C.	2010	April	Libertador	Sucre	P. geniculatus	Female	POSITIVE	YES	NR
VE26210	Miranda	2010	April	Sucre	Petare	P. geniculatus	Male	POSITIVE	YES	NR
VE26310A	Miranda	2010	May	Sucre	Petare	P. geniculatus	Female	NA	NA	NR
VE26310B	Miranda	2010	May	Sucre	Petare	P. geniculatus	Male	POSITIVE	YES	NR
VE26410	Miranda	2010	April	Sucre	La Dolorita	P. geniculatus	Female	POSITIVE	YES	NR
VE26510	Miranda	2010	May	Baruta	Nuestra Señora del Rosario de Baruta	P. geniculatus	Female	POSITIVE	YES	NR
VE26610	Miranda	2010	May	Sucre	Petare	P. geniculatus	Female	NA	YES	NR
VE26710A	Miranda	2010	May	Baruta	Las Minas de Baruta	P. geniculatus	Male	NA	NO	NR
VE26710B	Miranda	2010	May	Baruta	Las Minas de Baruta	P. geniculatus	Female	NA	NO	NR
VE26710C	Miranda	2010	May	Baruta	Las Minas de Baruta	P. geniculatus	Female	NA	NO	NR
VE26810	Miranda	2010	May	Sucre	Caucagüita	P. geniculatus	Male	NA	NO	NR
VE26910	Miranda	2010	May	Sucre	Petare	P. geniculatus	Female	POSITIVE	NO	NR
VE27010	Miranda	2010	May	Baruta	Nuestra Señora del Rosario de Baruta	P. geniculatus	Female	POSITIVE	YES	NR
VE27110	D.C.	2010	May	Libertador	El Junquito	P. geniculatus	Male	POSITIVE	NO	NR
VE27310	Miranda	2010	May	Sucre	Petare	P. geniculatus	Female	POSITIVE	NO	NR
VE27410	D.C.	2010	May	Libertador	La Pastora	P. geniculatus	Nymph III	NEGATIVE	YES	NR
VE27510	Miranda	2010	May	Sucre	Leoncio Martínez	P. geniculatus	Male	POSITIVE	YES	NR
VE27610	Miranda	2010	May	Sucre	Petare	P. geniculatus	Male	POSITIVE	NO	NR
VE27710	Miranda	2010	May	Sucre	Petare	P. geniculatus	Female	NA	YES	NR
VE27810	Miranda	2010	May	Sucre	Petare	P. geniculatus	Female	NA	NO	NR
VE28010	D.C.	2010	May	Libertador	Sucre	P. geniculatus	Female	NA	YES	NR
VE28110	D.C.	2010	May	Libertador	Sucre	P. geniculatus	Female	NEGATIVE	YES	NR
VE28210	D.C.	2010	May	Libertador	La Pastora	P. geniculatus	Female	POSITIVE	YES	NR
VE28710	Miranda	2010	May	Sucre	Leoncio Martínez	P. geniculatus	Female	POSITIVE	NO	NR
VE28810A	D.C.	2010	May	Libertador	Sucre	P. geniculatus	Female	NA	NO	NR
VE28810B	D.C.	2010	May	Libertador	Sucre	P. geniculatus	Female	NA	NO	NR
VE29010	Miranda	2010	May	Sucre	Petare	P. geniculatus	Male	NA	NO	NR
VE29110	Miranda	2010	May	Baruta	El Cafetal	P. geniculatus	Female	NA	NO	NR
VE29210	Miranda	2010	May	Sucre	Petare	P. geniculatus	Female	POSITIVE	YES	NR
VE29310	Miranda	2010	May	Sucre	Petare	P. geniculatus	Nymph III	POSITIVE	YES	NR
VE29710	Miranda	2010	May	Baruta	El Cafetal	P. geniculatus	Male	NEGATIVE	YES	NR
VE29810	Miranda	2010	May	Sucre	Petare	P. geniculatus	Male	NEGATIVE	NO	NR
VE29910	D.C.	2010	May	Libertador	Sucre	P. geniculatus	Female	POSITIVE	YES	NR
VE30010	Miranda	2010	May	El Hatillo	Santa Rosalía de Palermo	P. geniculatus	Male	NA	YES	NR
VE30110	D.C.	2010	May	Libertador	Sucre	P. geniculatus	Male	POSITIVE	NO	NR
VE30210	Miranda	2010	May	Sucre	La Dolorita	P. geniculatus	Male	NA	NO	NR
VE30310	D.C.	2010	May	Libertador	El Junquito	P. geniculatus	Female	NEGATIVE	YES	NR
VE30510	D.C.	2010	May	Libertador	El Recreo	P. geniculatus	Male	POSITIVE	NO	NR
VE30610	D.C.	2010	May	Libertador	Caricuao	P. geniculatus	Male	POSITIVE	NO	NR
VE30710	D.C.	2010	May	Libertador	Sucre	P. geniculatus	Female	POSITIVE	NO	NR
VE30810	D.C.	2010	May	Libertador	La Pastora	P. geniculatus	Female	NEGATIVE	NO	NR
VE31110	Miranda	2010	May	Sucre	Petare	P. geniculatus	Female	NEGATIVE	YES	NR
VE31310	Miranda	2010	May	Sucre	Petare	P. geniculatus	Male	POSITIVE	YES	NR
VE31410	D.C.	2010	May	Libertador	Sucre	P. geniculatus	Male	NEGATIVE	YES	NR
VE31510	Miranda	2010	May	Baruta	Nuestra Señora del Rosario de Baruta	P. geniculatus	Male	NEGATIVE	YES	NR
VE31610	Miranda	2010	May	Sucre	Petare	P. geniculatus	Female	POSITIVE	YES	NR
VE31710	Miranda	2010	May	El Hatillo	Santa Rosalía de Palermo	P. geniculatus	Male	POSITIVE	NO	NR
VE31810	D.C.	2010	May	Libertador	Sucre	P. geniculatus	Male	POSITIVE	NO	NR
VE31910	Miranda	2010	May	Sucre	Petare	P. geniculatus	Male	NEGATIVE	NO	NR
VE32010A	Miranda	2010	May	Baruta	Las Minas de Baruta	P. geniculatus	Male	NA	NO	NR
VE32010B	Miranda	2010	May	Baruta	Las Minas de Baruta	P. geniculatus	Female	NA	NO	NR
VE32110	Miranda	2010	May	Baruta	El Cafetal	P. geniculatus	Male	NEGATIVE	NO	NR
VE32210	Miranda	2010	May	Sucre	Petare	P. geniculatus	Nymph IV	NEGATIVE	NO	NR
VE32310	Miranda	2010	May	Sucre	Petare	P. geniculatus	Male	POSITIVE	NO	NR
VE32510A	D.C.	2010	May	Libertador	Sucre	P. geniculatus	Male	NEGATIVE	YES	NR
VE32510B	D.C.	2010	May	Libertador	Sucre	P. geniculatus	Female	POSITIVE	YES	NR
VE32510C	D.C.	2010	May	Libertador	Sucre	P. geniculatus	Female	POSITIVE	YES	NR
VE32910	D.C.	2010	May	Libertador	El Junquito	P. geniculatus	Female	POSITIVE	NO	NR
VE3310B	Miranda	2010	May	Baruta	El Cafetal	P. geniculatus	Male	POSITIVE	YES	NR
VE33110	D.C.	2010	May	Libertador	Altagracia	P. geniculatus	Male	POSITIVE	YES	NR
VE33410	D.C.	2010	May	Libertador	Altagracia	P. geniculatus	Male	NA	NO	NR
VE33610	Miranda	2010	May	Sucre	Petare	P. geniculatus	Male	NEGATIVE	NO	NR
VE33710	Miranda	2010	May	Sucre	Filas de Mariches	P. geniculatus	Male	NA	NO	NR
VE33810	D.C.	2010	May	Libertador	Altagracia	P. geniculatus	Female	POSITIVE	YES	NR
VE33910	D.C.	2010	May	Libertador	El Junquito	P. geniculatus	Male	NA	NO	NR
VE34010	D.C.	2010	May	Libertador	Antímano	P. geniculatus	Male	POSITIVE	NO	NR
VE34110	D.C.	2010	May	Libertador	El Junquito	P. geniculatus	Male	POSITIVE	YES	NR
VE34210A	Miranda	2010	May	Baruta	El Cafetal	P. geniculatus	Male	POSITIVE	NO	NR
VE34210B	Miranda	2010	May	Baruta	El Cafetal	P. geniculatus	Female	POSITIVE	YES	NR
VE34310	Miranda	2010	May	Sucre	Petare	P. geniculatus	Male	POSITIVE	NO	NR
VE34410	D.C.	2010	May	Libertador	El Junquito	P. geniculatus	Male	NEGATIVE	YES	NR
VE34610	D.C.	2010	May	Libertador	La Pastora	P. geniculatus	Female	NEGATIVE	YES	NR
VE34710	Miranda	2010	May	Sucre	Petare	P. geniculatus	Male	NEGATIVE	NO	NR
VE34810	Miranda	2010	May	El Hatillo	Santa Rosalía de Palermo	P. geniculatus	Female	POSITIVE	YES	NR
VE34910	Miranda	2010	May	El Hatillo	Santa Rosalía de Palermo	T. nigromaculata	Male	NA	NO	NR
VE35010	Miranda	2010	May	Baruta	Nuestra Señora del Rosario de Baruta	P. geniculatus	Male	POSITIVE	NO	NR
VE35210	Miranda	2010	May	Sucre	Caucagüita	P. geniculatus	Female	POSITIVE	NO	NR
VE35310	D.C.	2010	May	Libertador	La Vega	P. geniculatus	Male	NEGATIVE	NO	NR
VE35410	Miranda	2010	May	Baruta	Nuestra Señora del Rosario de Baruta	P. geniculatus	Male	POSITIVE	YES	NR
VE35510	Miranda	2010	May	Sucre	Leoncio Martínez	P. geniculatus	Female	NA	YES	NR
VE35610	Miranda	2010	May	Baruta	Nuestra Señora del Rosario de Baruta	P. geniculatus	Female	NA	NO	NR
VE35710A	Miranda	2010	May	Sucre	Petare	P. geniculatus	Male	NA	NO	NR
VE35710B	Miranda	2010	May	Sucre	Petare	P. geniculatus	Female	NA	NO	NR
VE35810	D.C.	2010	May	Libertador	Sucre	P. geniculatus	Male	POSITIVE	YES	NR
VE35910	D.C.	2010	May	Libertador	San Bernardino	P. geniculatus	Female	POSITIVE	NO	NR
VE36010	Miranda	2010	May	Sucre	Caucagüita	P. geniculatus	Female	POSITIVE	YES	NR
VE36110	D.C.	2010	May	Libertador	El Paraíso	P. geniculatus	Female	POSITIVE	YES	NR
VE36210	D.C.	2010	May	Libertador	Sucre	P. geniculatus	Female	NA	NO	NR
VE36410	D.C.	2010	May	Libertador	El Junquito	P. geniculatus	Male	POSITIVE	NO	NR
VE36610	D.C.	2010	May	Libertador	San Pedro	P. geniculatus	Male	NA	YES	NR
VE36710	Miranda	2010	May	Baruta	Nuestra Señora del Rosario de Baruta	P. geniculatus	Female	POSITIVE	YES	NR
VE36810A	Miranda	2010	May	Sucre	Petare	P. geniculatus	Female	NA	NA	NR
VE36810B	Miranda	2010	May	Sucre	Petare	P. geniculatus	Female	NA	NA	NR
VE36810C	Miranda	2010	May	Sucre	Petare	P. geniculatus	Female	POSITIVE	YES	NR
VE36910	D.C.	2010	May	Libertador	Sucre	P. geniculatus	Female	POSITIVE	YES	NR
VE37110	D.C.	2010	May	Libertador	Santa Rosalía	P. geniculatus	Male	NA	NO	NR
VE37210	Miranda	2010	May	Sucre	Petare	P. geniculatus	Female	POSITIVE	NO	NR
VE37310	Miranda	2010	May	Sucre	Caucagüita	P. geniculatus	Male	POSITIVE	NO	NR
VE37410	Miranda	2010	May	Sucre	Petare	P. geniculatus	Male	POSITIVE	NO	NR
VE37510	D.C.	2010	May	Libertador	La Pastora	P. geniculatus	Male	NEGATIVE	NO	NR
VE37610	Miranda	2010	May	Chacao	Chacao	P. geniculatus	Male	NA	NA	NR
VE37910	D.C.	2010	May	Libertador	Caricuao	P. geniculatus	Female	POSITIVE	NO	NR
VE38310	D.C.	2010	May	Libertador	La Pastora	P. geniculatus	Female	POSITIVE	YES	NR
VE38510	Miranda	2010	May	Sucre	Filas de Mariches	P. geniculatus	Female	POSITIVE	YES	NR
VE38710	D.C.	2010	May	Libertador	La Pastora	P. geniculatus	Female	NEGATIVE	YES	NR
VE39110	Miranda	2010	May	Sucre	Caucagüita	P. geniculatus	Male	POSITIVE	YES	NR
VE39210	D.C.	2010	May	Libertador	Altagracia	P. geniculatus	Female	POSITIVE	YES	NR
VE39310A	Miranda	2010	May	Sucre	La Dolorita	P. geniculatus	Female	NA	NA	NR
VE39310B	Miranda	2010	May	Sucre	La Dolorita	P. geniculatus	Female	NA	NA	NR
VE39310C	Miranda	2010	May	Sucre	La Dolorita	P. geniculatus	Male	NA	NA	NR
VE39310D	Miranda	2010	May	Sucre	La Dolorita	P. geniculatus	Male	NA	NA	NR
VE39410	D.C.	2010	May	Libertador	El Junquito	P. geniculatus	Male	POSITIVE	NO	NR
VE39510	Miranda	2010	May	Sucre	Petare	P. geniculatus	Male	NEGATIVE	NO	NR
VE39810	D.C.	2010	May	Libertador	El Junquito	P. geniculatus	Male	POSITIVE	YES	NR
VE40110	Miranda	2010	May	Sucre	Petare	P. geniculatus	Male	POSITIVE	NO	NR
VE40210	D.C.	2010	May	Libertador	Caricuao	P. geniculatus	Female	POSITIVE	YES	NR
VE40310	Miranda	2010	May	Baruta	El Cafetal	P. geniculatus	Female	NEGATIVE	YES	NR
VE40610	D.C.	2010	May	Libertador	Sucre	P. geniculatus	Male	NEGATIVE	YES	NR
VE40710	Miranda	2010	May	Chacao	Chacao	P. geniculatus	Female	NA	NO	NR
VE40910	D.C.	2010	May	Libertador	El Junquito	P. geniculatus	Male	POSITIVE	NO	NR
VE41010	D.C.	2010	May	Libertador	Sucre	P. geniculatus	Male	NA	NA	NR
VE41110	Miranda	2010	May	Sucre	Leoncio Martínez	P. geniculatus	Female	POSITIVE	YES	NR
VE41310	D.C.	2010	May	Libertador	Antímano	P. geniculatus	Female	NA	NA	NR
VE41510	Miranda	2010	May	Sucre	Filas de Mariches	P. geniculatus	Female	NEGATIVE	YES	NR
VE41610	Miranda	2010	May	Sucre	Petare	P. geniculatus	Male	NEGATIVE	YES	NR
VE41710	D.C.	2010	May	Libertador	Caricuao	P. geniculatus	Female	POSITIVE	NO	NR
VE41810	D.C.	2010	May	Libertador	Antímano	P. geniculatus	Male	POSITIVE	NO	NR
VE41910	Miranda	2010	May	Baruta	Las Minas de Baruta	P. geniculatus	Male	NA	NO	NR
VE42010	D.C.	2010	May	Libertador	San José	P. geniculatus	Male	POSITIVE	NO	NR
VE42110	D.C.	2010	May	Libertador	Sucre	P. geniculatus	Male	POSITIVE	NO	NR
VE42210	D.C.	2010	May	Libertador	La Pastora	P. geniculatus	Male	POSITIVE	NO	NR
VE42510	D.C.	2010	May	Libertador	La Pastora	P. geniculatus	Female	POSITIVE	NO	NR
VE42710	Miranda	2010	May	Baruta	El Cafetal	P. geniculatus	Male	POSITIVE	NO	NR
VE42810A	Miranda	2010	May	Sucre	Petare	P. geniculatus	Female	NEGATIVE	YES	NR
VE42810B	Miranda	2010	May	Sucre	Petare	P. geniculatus	Female	POSITIVE	YES	NR
VE42910	Miranda	2010	May	El Hatillo	Santa Rosalía de Palermo	P. geniculatus	Female	POSITIVE	YES	NR
VE43310A	Miranda	2010	May	Sucre	Petare	P. geniculatus	Female	NA	NA	NR
VE43310B	Miranda	2010	May	Sucre	Petare	P. geniculatus	Female	NA	NA	NR
VE43510	D.C.	2010	May	Libertador	23 de enero	P. geniculatus	Male	POSITIVE	NO	NR
VE43610A	D.C.	2010	May	Libertador	El Junquito	P. geniculatus	Female	POSITIVE	NO	NR
VE43610B	D.C.	2010	May	Libertador	El Junquito	P. geniculatus	Male	POSITIVE	YES	NR
VE43710A	Miranda	2010	May	Sucre	Filas de Mariches	P. geniculatus	Male	POSITIVE	NO	NR
VE43710B	Miranda	2010	May	Sucre	Filas de Mariches	P. geniculatus	Male	POSITIVE	NO	NR
VE43810A	Miranda	2010	May	Baruta	Nuestra Señora del Rosario de Baruta	P. geniculatus	Female	NA	NO	NR
VE43810B	Miranda	2010	May	Baruta	Nuestra Señora del Rosario de Baruta	P. geniculatus	Male	NA	NO	NR
VE43810C	Miranda	2010	May	Baruta	Nuestra Señora del Rosario de Baruta	P. geniculatus	Female	POSITIVE	NO	NR
VE44010	D.C.	2010	May	Libertador	Sucre	P. geniculatus	Female	POSITIVE	NO	NR
VE4410A	Miranda	2010	May	Sucre	Petare	P. geniculatus	Female	POSITIVE	YES	NR
VE4410B	Miranda	2010	May	Sucre	Filas de Mariches	P. geniculatus	Female	NEGATIVE	NO	NR
VE44110	Miranda	2010	May	El Hatillo	Santa Rosalía de Palermo	P. geniculatus	Female	POSITIVE	NO	NR
VE44210	D.C.	2010	May	Libertador	El Junquito	P. geniculatus	Male	POSITIVE	YES	NR
VE44410	Miranda	2010	May	Baruta	El Cafetal	P. geniculatus	Male	NA	NO	NR
VE44510	D.C.	2010	May	Libertador	Sucre	P. geniculatus	Nymph V	NEGATIVE	YES	NR
VE44610	D.C.	2010	May	Libertador	La Pastora	P. geniculatus	Female	POSITIVE	YES	NR
VE44710	Miranda	2010	May	Sucre	La Dolorita	P. geniculatus	Male	POSITIVE	YES	NR
VE44810	D.C.	2010	May	Libertador	Sucre	P. geniculatus	Female	NA	YES	NR
VE44910	Miranda	2010	May	Baruta	Las Minas de Baruta	P. geniculatus	Female	POSITIVE	YES	NR
VE45010	Miranda	2010	May	Sucre	Filas de Mariches	P. geniculatus	Male	NA	NA	NR
VE45110A	Miranda	2010	May	Sucre	Leoncio Martínez	P. geniculatus	Male	NEGATIVE	YES	NR
VE45110B	Miranda	2010	May	Sucre	Leoncio Martínez	P. geniculatus	Male	NEGATIVE	YES	NR
VE45310A	D.C.	2010	May	Libertador	El Junquito	P. geniculatus	Male	POSITIVE	NO	NR
VE45310B	D.C.	2010	May	Libertador	El Junquito	P. geniculatus	Male	POSITIVE	NO	NR
VE45310C	D.C.	2010	May	Libertador	El Junquito	P. geniculatus	Male	POSITIVE	NO	NR
VE45310D	D.C.	2010	May	Libertador	El Junquito	P. geniculatus	Female	POSITIVE	YES	NR
VE45610	Miranda	2010	May	Sucre	Filas de Mariches	P. geniculatus	Male	NEGATIVE	YES	NR
VE45710	D.C.	2010	May	Libertador	Altagracia	P. geniculatus	Female	POSITIVE	NO	NR
VE45810	Miranda	2010	May	Sucre	La Dolorita	P. geniculatus	Male	POSITIVE	NO	NR
VE45910	Miranda	2010	May	Sucre	Petare	P. geniculatus	Female	POSITIVE	NO	NR
VE46010	D.C.	2010	May	Libertador	La Pastora	P. geniculatus	Male	NA	YES	NR
VE46210	Miranda	2010	May	El Hatillo	Santa Rosalía de Palermo	P. geniculatus	Female	NEGATIVE	NO	NR
VE46310	D.C.	2010	May	Libertador	Caricuao	P. geniculatus	Female	POSITIVE	YES	NR
VE46410	Miranda	2010	May	Sucre	Petare	P. geniculatus	Male	NA	NA	NR
VE46610	Miranda	2010	May	Sucre	Petare	P. geniculatus	Male	POSITIVE	YES	NR
VE46710	D.C.	2010	May	Libertador	La Pastora	P. geniculatus	Female	NA	NO	NR
VE46810	Miranda	2010	May	Baruta	El Cafetal	P. geniculatus	Male	POSITIVE	NO	NR
VE46910	D.C.	2010	May	Libertador	Sucre	P. geniculatus	Male	NEGATIVE	NO	NR
VE47010	Miranda	2010	May	Sucre	Petare	P. geniculatus	Female	POSITIVE	YES	NR
VE47110	Miranda	2010	May	Sucre	Petare	P. geniculatus	Male	POSITIVE	NO	NR
VE47210	D.C.	2010	May	Libertador	El Valle	P. geniculatus	Male	POSITIVE	NO	NR
VE47310	Miranda	2010	May	Sucre	Petare	P. geniculatus	Male	NA	NA	NR
VE47410	D.C.	2010	May	Libertador	El Junquito	P. geniculatus	Female	POSITIVE	YES	NR
VE47610	D.C.	2010	May	Libertador	Caricuao	P. geniculatus	Male	POSITIVE	NO	NR
VE47710	D.C.	2010	May	Libertador	Caricuao	P. geniculatus	Male	POSITIVE	YES	NR
VE47910	Miranda	2010	May	Sucre	Petare	P. geniculatus	Male	POSITIVE	NO	NR
VE48110	D.C.	2010	May	Libertador	La Pastora	P. geniculatus	Male	POSITIVE	NO	NR
VE48210	Miranda	2010	May	El Hatillo	Santa Rosalía de Palermo	P. geniculatus	Male	NEGATIVE	NO	NR
VE48310	Miranda	2010	May	Sucre	Petare	P. geniculatus	Female	NEGATIVE	NO	NR
VE48410	Miranda	2010	May	Sucre	Petare	P. geniculatus	Male	NA	NA	NR
VE48510	Miranda	2010	May	El Hatillo	Santa Rosalía de Palermo	P. geniculatus	Male	POSITIVE	NO	NR
VE48610	D.C.	2010	May	Libertador	Sucre	P. geniculatus	Male	POSITIVE	NO	NR
VE49010	D.C.	2010	May	Libertador	San Pedro	P. geniculatus	Male	POSITIVE	NO	NR
VE49110	Miranda	2010	May	Sucre	Petare	P. geniculatus	Male	NA	NA	NR
VE49210	Miranda	2010	May	Sucre	Leoncio Martínez	P. geniculatus	Male	NA	NA	NR
VE49310	Miranda	2010	May	Sucre	Petare	P. geniculatus	Male	NA	NO	NR
VE49410	D.C.	2010	May	Libertador	San José	P. geniculatus	Male	POSITIVE	NO	NR
VE49510	Miranda	2010	May	Sucre	Filas de Mariches	P. geniculatus	Female	POSITIVE	NO	NR
VE49810	D.C.	2010	May	Libertador	San Pedro	P. geniculatus	Male	NEGATIVE	NO	NR
VE49910A	D.C.	2010	May	Libertador	Caricuao	P. geniculatus	Male	NEGATIVE	NO	NR
VE49910B	D.C.	2010	May	Libertador	Macarao	P. geniculatus	Female	POSITIVE	NO	NR
VE50010	D.C.	2010	May	Libertador	San Agustín	P. geniculatus	Male	POSITIVE	NO	NR
VE50110	Miranda	2010	May	Baruta	Nuestra Señora del Rosario de Baruta	P. geniculatus	Male	POSITIVE	YES	NR
VE50210	D.C.	2010	May	Libertador	La Pastora	P. geniculatus	Male	POSITIVE	NO	NR
VE50310	Miranda	2010	May	El Hatillo	Santa Rosalía de Palermo	P. geniculatus	Male	POSITIVE	NO	NR
VE50410	Miranda	2010	May	Sucre	Petare	P. geniculatus	Female	POSITIVE	YES	NR
VE50510	Miranda	2010	May	Sucre	Petare	P. geniculatus	Male	NA	NA	NR
VE50610	Miranda	2010	May	Sucre	Petare	P. geniculatus	Female	NA	YES	NR
VE50710	D.C.	2010	May	Libertador	La Pastora	P. geniculatus	Male	POSITIVE	YES	NR
VE50810A	D.C.	2010	May	Libertador	Sucre	P. geniculatus	Female	NA	NA	NR
VE50810B	D.C.	2010	May	Libertador	Sucre	P. geniculatus	Female	NA	NA	NR
VE50810C	D.C.	2010	May	Libertador	Sucre	P. geniculatus	Female	POSITIVE	YES	NR
VE50910	Miranda	2010	May	Baruta	Nuestra Señora del Rosario de Baruta	P. geniculatus	Female	NEGATIVE	YES	NR
VE51010	Miranda	2010	May	Baruta	Nuestra Señora del Rosario de Baruta	P. geniculatus	Female	POSITIVE	NO	NR
VE51110A	D.C.	2010	May	Libertador	La Pastora	P. geniculatus	Male	NA	NA	NR
VE51110B	D.C.	2010	May	Libertador	El Junquito	P. geniculatus	Male	NA	NA	NR
VE51210	Miranda	2010	May	Baruta	Nuestra Señora del Rosario de Baruta	P. geniculatus	Female	NA	NA	NR
VE51310	Miranda	2010	May	Sucre	Filas de Mariches	P. geniculatus	Male	POSITIVE	NO	NR
VE51410	D.C.	2010	May	Libertador	El Junquito	P. geniculatus	Female	POSITIVE	NO	NR
VE51510	D.C.	2010	May	Libertador	Sucre	P. geniculatus	Female	POSITIVE	YES	NR
VE51610	D.C.	2010	May	Libertador	Sucre	P. geniculatus	Female	POSITIVE	YES	NR
VE51710	Miranda	2010	May	Baruta	Nuestra Señora del Rosario de Baruta	P. geniculatus	Female	NEGATIVE	YES	NR
VE51810	D.C.	2010	May	Libertador	El Junquito	P. geniculatus	Male	NEGATIVE	YES	NR
VE51920	Miranda	2010	May	Sucre	Petare	P. geniculatus	Male	NEGATIVE	NO	NR
VE52010	D.C.	2010	May	Libertador	La Pastora	P. geniculatus	Female	POSITIVE	YES	NR
VE52110	Miranda	2010	May	Baruta	Nuestra Señora del Rosario de Baruta	P. geniculatus	Female	POSITIVE	NO	NR
VE52210	D.C.	2010	May	Libertador	Sucre	P. geniculatus	Male	POSITIVE	NO	NR
VE52310	D.C.	2010	May	Libertador	La Pastora	P. geniculatus	Male	POSITIVE	YES	NR
VE52410	Miranda	2010	May	Sucre	Petare	P. geniculatus	Female	POSITIVE	YES	NR
VE52510	D.C.	2010	May	Libertador	Antímano	P. geniculatus	Male	POSITIVE	YES	NR
VE52610	D.C.	2010	May	Libertador	El Junquito	P. geniculatus	Female	POSITIVE	YES	NR
VE52710	D.C.	2010	May	Libertador	El Junquito	P. geniculatus	Female	POSITIVE	YES	NR
VE52810	Miranda	2010	May	Sucre	Filas de Mariches	P. geniculatus	Female	POSITIVE	NO	NR
VE52910	Miranda	2010	May	El Hatillo	Santa Rosalía de Palermo	P. geniculatus	Male	NEGATIVE	NO	NR
VE53010	D.C.	2010	May	Libertador	El Junquito	P. geniculatus	Male	POSITIVE	YES	NR
VE53210	Miranda	2010	May	Baruta	Nuestra Señora del Rosario de Baruta	P. geniculatus	Male	NA	YES	NR
VE53310	D.C.	2010	May	Libertador	Caricuao	P. geniculatus	Male	POSITIVE	NO	NR
VE53410	D.C.	2010	May	Libertador	El Junquito	P. geniculatus	Male	POSITIVE	NO	NR
VE53510	D.C.	2010	May	Libertador	La Pastora	P. geniculatus	Male	NA	NA	NR
VE53610	Miranda	2010	May	Sucre	Petare	P. geniculatus	Female	NEGATIVE	YES	NR
VE53710	D.C.	2010	May	Libertador	La Pastora	P. geniculatus	Female	POSITIVE	NO	NR
VE53810	D.C.	2010	May	Libertador	La Pastora	P. geniculatus	Male	POSITIVE	NO	NR
VE53910	Miranda	2010	May	Baruta	El Cafetal	P. geniculatus	Female	NA	NA	NR
VE54010	Miranda	2010	May	Sucre	Petare	P. geniculatus	Male	POSITIVE	NO	NR
VE54110	D.C.	2010	May	Libertador	La Vega	P. geniculatus	Female	NEGATIVE	YES	NR
VE54210	D.C.	2010	May	Libertador	Sucre	P. geniculatus	Male	POSITIVE	NO	NR
VE54410	D.C.	2010	May	Libertador	Macarao	P. geniculatus	Female	POSITIVE	NO	NR
VE54510A	Miranda	2010	May	Baruta	Nuestra Señora del Rosario de Baruta	P. geniculatus	Female	POSITIVE	NO	NR
VE54510B	Miranda	2010	May	Baruta	Nuestra Señora del Rosario de Baruta	P. geniculatus	Female	POSITIVE	NO	NR
VE54510C	Miranda	2010	May	Baruta	Nuestra Señora del Rosario de Baruta	P. geniculatus	Female	NA	NA	NR
VE54510D	Miranda	2010	May	Baruta	Nuestra Señora del Rosario de Baruta	P. geniculatus	Female	NA	NA	NR
VE54610	D.C.	2010	May	Libertador	El Junquito	P. geniculatus	Male	NA	YES	NR
VE54710	D.C.	2010	May	Libertador	Caricuao	P. geniculatus	Male	NEGATIVE	NO	NR
VE54810	D.C.	2010	May	Libertador	La Vega	P. geniculatus	Female	NA	NO	NR
VE54910	D.C.	2010	May	Libertador	El Recreo	P. geniculatus	Female	POSITIVE	NO	NR
VE55010A	Miranda	2010	May	Sucre	Caucagüita	P. geniculatus	Male	NEGATIVE	YES	NR
VE55010B	Miranda	2010	May	Sucre	Caucagüita	P. geniculatus	Female	POSITIVE	YES	NR
VE55110	Miranda	2010	May	Sucre	Petare	P. geniculatus	Female	POSITIVE	YES	NR
VE55210	D.C.	2010	May	Libertador	Sucre	P. geniculatus	Male	POSITIVE	NO	NR
VE55310	D.C.	2010	May	Libertador	La Pastora	P. geniculatus	Female	POSITIVE	NO	NR
VE55410	D.C.	2010	May	Libertador	La Vega	P. geniculatus	Male	POSITIVE	NO	NR
VE55510	Miranda	2010	May	El Hatillo	Santa Rosalía de Palermo	P. geniculatus	Female	POSITIVE	NO	NR
VE55610	D.C.	2010	May	Libertador	Altagracia	P. geniculatus	Female	POSITIVE	NO	NR
VE55710	D.C.	2010	May	Libertador	San Pedro	P. geniculatus	Female	NA	NO	NR
VE55810	D.C.	2010	May	Libertador	El Junquito	P. geniculatus	Female	POSITIVE	NO	NR
VE55910	D.C.	2010	May	Libertador	Caricuao	P. geniculatus	Female	NEGATIVE	NO	NR
VE56010A	Miranda	2010	May	Sucre	Petare	P. geniculatus	Female	NA	NA	NR
VE56010B	Miranda	2010	May	Sucre	Petare	P. geniculatus	Female	NEGATIVE	YES	NR
VE56110	Miranda	2010	May	Baruta	Nuestra Señora del Rosario de Baruta	P. geniculatus	Female	NEGATIVE	YES	NR
VE56310	D.C.	2010	May	Libertador	Sucre	P. geniculatus	Male	POSITIVE	NO	NR
VE56410	Miranda	2010	May	Sucre	Petare	P. geniculatus	Male	NEGATIVE	YES	NR
VE56510	Miranda	2010	May	Sucre	Filas de Mariches	P. geniculatus	Male	POSITIVE	YES	NR
VE56610	Miranda	2010	May	Sucre	Petare	P. geniculatus	Female	POSITIVE	YES	NR
VE56710	D.C.	2010	May	Libertador	La Pastora	P. geniculatus	Female	NEGATIVE	YES	NR
VE56810	Miranda	2010	May	Sucre	Petare	P. geniculatus	Male	POSITIVE	NO	NR
VE56910	D.C.	2010	May	Libertador	San José	P. geniculatus	Female	NA	YES	NR
VE57010	D.C.	2010	May	Libertador	El Junquito	P. geniculatus	Female	POSITIVE	YES	NR
VE57110	D.C.	2010	May	Libertador	San Agustín	P. geniculatus	Female	POSITIVE	YES	NR
VE57210A	Miranda	2010	May	Sucre	Petare	P. geniculatus	Male	POSITIVE	NO	NR
VE57210B	Miranda	2010	May	Sucre	Petare	P. geniculatus	Female	NA	NA	NR
VE57210C	Miranda	2010	May	Sucre	Petare	P. geniculatus	Male	NA	NA	NR
VE57210D	Miranda	2010	May	Sucre	Petare	P. geniculatus	Male	NA	NA	NR
VE57310	Miranda	2010	May	El Hatillo	Santa Rosalía de Palermo	P. geniculatus	Male	POSITIVE	NO	NR
VE57410	Miranda	2010	May	Sucre	Filas de Mariches	P. geniculatus	Female	POSITIVE	YES	NR
VE57510	Miranda	2010	May	Sucre	Petare	P. geniculatus	Male	NEGATIVE	YES	NR
VE57610	Miranda	2010	May	Baruta	Nuestra Señora del Rosario de Baruta	P. geniculatus	Male	POSITIVE	NO	NR
VE57710	D.C.	2010	May	Libertador	San José	P. geniculatus	Female	POSITIVE	YES	NR
VE57810	Miranda	2010	May	Baruta	Nuestra Señora del Rosario de Baruta	P. geniculatus	Male	NEGATIVE	NO	NR
VE57910	Miranda	2010	May	Baruta	Nuestra Señora del Rosario de Baruta	P. geniculatus	Male	NEGATIVE	NO	NR
VE58010	D.C.	2010	May	Libertador	El Junquito	P. geniculatus	Male	POSITIVE	NO	NR
VE58110	Miranda	2010	May	Baruta	Las Minas de Baruta	P. geniculatus	Male	NEGATIVE	NO	NR
VE58210	D.C.	2010	May	Libertador	Sucre	P. geniculatus	Female	POSITIVE	NO	NR
VE58310	Miranda	2010	May	Sucre	Petare	P. geniculatus	Female	POSITIVE	YES	NR
VE58410	Miranda	2010	May	Baruta	Nuestra Señora del Rosario de Baruta	P. geniculatus	Female	POSITIVE	NO	NR
VE58510	Miranda	2010	May	Baruta	El Cafetal	P. geniculatus	Female	POSITIVE	YES	NR
VE58610	Miranda	2010	May	Sucre	Petare	P. geniculatus	Male	POSITIVE	YES	NR
VE58710	Miranda	2010	May	Baruta	El Cafetal	P. geniculatus	Female	POSITIVE	NO	NR
VE58810	Miranda	2010	May	Sucre	Petare	P. geniculatus	Male	POSITIVE	NO	NR
VE58910	Miranda	2010	May	Baruta	Las Minas de Baruta	P. geniculatus	Male	POSITIVE	NO	NR
VE59010	D.C.	2010	May	Libertador	El Junquito	P. geniculatus	Female	POSITIVE	NO	NR
VE59110	D.C.	2010	May	Libertador	El Junquito	P. geniculatus	Female	POSITIVE	NO	NR
VE59210	D.C.	2010	May	Libertador	Caricuao	P. geniculatus	Male	POSITIVE	NO	NR
VE59310	D.C.	2010	May	Libertador	La Pastora	P. geniculatus	Male	POSITIVE	NO	NR
VE59510	Miranda	2010	May	Baruta	Nuestra Señora del Rosario de Baruta	P. geniculatus	Female	NEGATIVE	YES	NR
VE59610	Miranda	2010	May	Sucre	Filas de Mariches	P. geniculatus	Female	POSITIVE	YES	NR
VE59710A	D.C.	2010	May	Libertador	La Pastora	P. geniculatus	Female	POSITIVE	NO	NR
VE59710B	D.C.	2010	May	Libertador	La Pastora	P. geniculatus	Male	POSITIVE	YES	NR
VE59910	Miranda	2010	May	Sucre	Filas de Mariches	P. geniculatus	Female	POSITIVE	YES	NR
VE60010	D.C.	2010	May	Libertador	El Junquito	P. geniculatus	Female	POSITIVE	NO	NR
VE60110	D.C.	2010	May	Libertador	Sucre	P. geniculatus	Female	NA	NA	NR
VE60210	D.C.	2010	May	Libertador	Sucre	P. geniculatus	Male	POSITIVE	YES	NR
VE60310	D.C.	2010	May	Libertador	Sucre	P. geniculatus	Male	POSITIVE	YES	NR
VE60410	D.C.	2010	May	Libertador	San José	P. geniculatus	Male	POSITIVE	NO	NR
VE60610	D.C.	2010	May	Libertador	Coche	P. geniculatus	Male	POSITIVE	YES	NR
VE60710	D.C.	2010	May	Libertador	Sucre	P. geniculatus	Male	POSITIVE	NO	NR
VE60910	D.C.	2010	May	Libertador	El Junquito	P. geniculatus	Female	NEGATIVE	YES	NR
VE61110A	D.C.	2010	May	Libertador	La Vega	P. geniculatus	Male	NA	YES	NR
VE61110B	D.C.	2010	May	Libertador	La Vega	P. geniculatus	Male	NA	YES	NR
VE61210	D.C.	2010	May	Libertador	El Junquito	P. geniculatus	Female	POSITIVE	YES	NR
VE61310	Miranda	2010	May	Sucre	Petare	P. geniculatus	Male	POSITIVE	NO	NR
VE61410	Miranda	2010	May	Sucre	Petare	P. geniculatus	Male	POSITIVE	NO	NR
VE61510	D.C.	2010	May	Libertador	El Junquito	P. geniculatus	Male	POSITIVE	YES	NR
VE61610A	D.C.	2010	May	Libertador	La Pastora	P. geniculatus	Female	NEGATIVE	NO	NR
VE61610B	D.C.	2010	May	Libertador	La Pastora	P. geniculatus	Male	POSITIVE	NO	NR
VE61710	D.C.	2010	May	Libertador	Macarao	P. geniculatus	Male	POSITIVE	NO	NR
VE61910	Miranda	2010	May	Sucre	Filas de Mariches	P. geniculatus	Female	POSITIVE	NO	NR
VE62010A	Miranda	2010	May	Sucre	Petare	P. geniculatus	Male	POSITIVE	NO	NR
VE62010B	Miranda	2010	May	Sucre	Petare	P. geniculatus	Female	POSITIVE	NO	NR
VE62110	D.C.	2010	May	Libertador	Santa Rosalía	P. geniculatus	Female	NEGATIVE	NO	NR
VE62210	D.C.	2010	May	Libertador	Sucre	P. geniculatus	Male	NEGATIVE	NO	NR
VE62310	Miranda	2010	May	El Hatillo	Santa Rosalía de Palermo	P. geniculatus	Female	NA	YES	NR
VE62410A	D.C.	2010	May	Libertador	La Pastora	P. geniculatus	Male	NEGATIVE	NO	NR
VE62410B	D.C.	2010	May	Libertador	La Pastora	P. geniculatus	Male	POSITIVE	NO	NR
VE62510	Miranda	2010	May	Baruta	Nuestra Señora del Rosario de Baruta	P. geniculatus	Female	POSITIVE	YES	NR
VE62610	D.C.	2010	May	Libertador	El Junquito	P. geniculatus	Female	POSITIVE	YES	NR
VE62710	Miranda	2010	May	Baruta	Nuestra Señora del Rosario de Baruta	P. geniculatus	Female	NA	YES	NR
VE62810	D.C.	2010	May	Libertador	La Pastora	P. geniculatus	Female	POSITIVE	YES	NR
VE62910	Miranda	2010	May	Sucre	Petare	P. geniculatus	Male	POSITIVE	YES	NR
VE63110	D.C.	2010	May	Libertador	El Paraíso	P. geniculatus	Female	POSITIVE	YES	NR
VE63210	D.C.	2010	May	Libertador	Macarao	P. geniculatus	Female	POSITIVE	NO	NR
VE63310	D.C.	2010	May	Libertador	Sucre	P. geniculatus	Male	POSITIVE	NO	NR
VE63410	D.C.	2010	May	Libertador	La Pastora	P. geniculatus	Male	POSITIVE	NO	NR
VE63510	D.C.	2010	May	Libertador	Macarao	P. geniculatus	Male	NEGATIVE	NO	NR
VE63610	D.C.	2010	May	Libertador	La Pastora	P. geniculatus	Female	POSITIVE	YES	NR
VE63710	Miranda	2010	May	Baruta	Nuestra Señora del Rosario de Baruta	P. geniculatus	Female	POSITIVE	YES	NR
VE63810A	D.C.	2010	May	Libertador	La Pastora	P. geniculatus	Male	NA	NA	NR
VE63810B	D.C.	2010	May	Libertador	La Pastora	P. geniculatus	Male	POSITIVE	NO	NR
VE63910	Miranda	2010	May	Baruta	El Cafetal	P. geniculatus	Male	NEGATIVE	NO	NR
VE64010A	D.C.	2010	May	Libertador	El Recreo	P. geniculatus	Male	NA	NA	NR
VE64010B	D.C.	2010	May	Libertador	El Recreo	P. geniculatus	Female	POSITIVE	NO	NR
VE64210	D.C.	2010	May	Libertador	El Junquito	P. geniculatus	Male	POSITIVE	NO	NR
VE64310	Miranda	2010	May	Baruta	Nuestra Señora del Rosario de Baruta	P. geniculatus	Female	POSITIVE	YES	NR
VE64410	Miranda	2010	May	Baruta	Las Minas de Baruta	P. geniculatus	Male	POSITIVE	YES	NR
VE64510	D.C.	2010	May	Libertador	El Junquito	T. nigromaculata	Female	POSITIVE	NO	NR
VE64610A	Miranda	2010	May	Sucre	Filas de Mariches	P. geniculatus	Male	POSITIVE	NO	NR
VE64610B	Miranda	2010	May	Sucre	Filas de Mariches	P. geniculatus	Female	POSITIVE	NO	NR
VE64610C	Miranda	2010	May	Sucre	Filas de Mariches	P. geniculatus	Female	POSITIVE	YES	NR
VE64810	D.C.	2010	May	Libertador	Sucre	P. geniculatus	Nymph III	POSITIVE	NO	NR
VE65010	D.C.	2010	May	Libertador	Caricuao	P. geniculatus	Female	POSITIVE	YES	NR
VE65110	D.C.	2010	May	Libertador	Sucre	P. geniculatus	Male	NA	NA	NR
VE65210	Miranda	2010	May	El Hatillo	Santa Rosalía de Palermo	P. geniculatus	Male	POSITIVE	NO	NR
VE65310	Miranda	2010	May	Sucre	Caucagüita	P. geniculatus	Male	POSITIVE	NO	NR
VE65410	Miranda	2010	May	Sucre	Petare	P. geniculatus	Male	NEGATIVE	YES	NR
VE65510A	Miranda	2010	May	Sucre	Petare	P. geniculatus	Male	NA	NA	NR
VE65510B	Miranda	2010	May	Sucre	Petare	P. geniculatus	Male	NA	NA	NR
VE65510C	Miranda	2010	May	Sucre	Petare	P. geniculatus	Female	NA	NA	NR
VE65610	D.C.	2010	May	Libertador	Caricuao	P. geniculatus	Male	POSITIVE	NO	NR
VE65710	Miranda	2010	May	Baruta	Nuestra Señora del Rosario de Baruta	P. geniculatus	Female	POSITIVE	YES	NR
VE65810	D.C.	2010	May	Libertador	El Junquito	P. geniculatus	Female	NA	NA	NR
VE66010A	Miranda	2010	May	Sucre	Petare	P. geniculatus	Female	NA	NA	NR
VE66010B	Miranda	2010	May	Sucre	Petare	P. geniculatus	Female	POSITIVE	NO	NR
VE66110	Miranda	2010	May	El Hatillo	Santa Rosalía de Palermo	P. geniculatus	Female	NA	NO	NR
VE66210	Miranda	2010	May	Sucre	Caucagüita	P. geniculatus	Female	POSITIVE	YES	NR
VE66310	Miranda	2010	May	Sucre	La Dolorita	P. geniculatus	Female	NEGATIVE	YES	NR
VE66410	D.C.	2010	May	Libertador	El Junquito	P. geniculatus	Male	POSITIVE	YES	NR
VE66610	D.C.	2010	May	Libertador	Caricuao	P. geniculatus	Male	NEGATIVE	NO	NR
VE66810	Miranda	2010	May	Sucre	Petare	P. geniculatus	Male	POSITIVE	YES	NR
VE66910	Miranda	2010	May	Baruta	Nuestra Señora del Rosario de Baruta	P. geniculatus	Male	POSITIVE	NO	NR
VE67010	D.C.	2010	May	Libertador	Caricuao	P. geniculatus	Female	POSITIVE	NO	NR
VE67110	D.C.	2010	May	Libertador	Sucre	P. geniculatus	Male	POSITIVE	NO	NR
VE67410A	Miranda	2010	May	Sucre	Petare	P. geniculatus	Male	NA	NA	NR
VE67410B	Miranda	2010	May	Sucre	Petare	P. geniculatus	Male	POSITIVE	YES	NR
VE67610	D.C.	2010	May	Libertador	Sucre	P. geniculatus	Male	POSITIVE	NO	NR
VE67710	Miranda	2010	May	El Hatillo	Santa Rosalía de Palermo	P. geniculatus	Male	POSITIVE	NO	NR
VE67810	Miranda	2010	May	El Hatillo	Santa Rosalía de Palermo	P. geniculatus	Female	POSITIVE	NO	NR
VE67910	D.C.	2010	May	Libertador	La Pastora	P. geniculatus	Male	POSITIVE	NO	NR
VE68010A	Miranda	2010	May	Sucre	Petare	P. geniculatus	Female	POSITIVE	YES	NR
VE68010B	Miranda	2010	May	Sucre	Petare	P. geniculatus	Female	POSITIVE	YES	NR
VE68110	D.C.	2010	May	Libertador	El Junquito	P. geniculatus	Female	POSITIVE	YES	NR
VE68310	Miranda	2010	May	Sucre	Petare	P. geniculatus	Male	POSITIVE	YES	NR
VE68510	D.C.	2010	May	Libertador	Santa Rosalía	P. geniculatus	Female	POSITIVE	YES	NR
VE68610	Miranda	2010	May	Sucre	Petare	P. geniculatus	Male	POSITIVE	YES	NR
VE68810	Miranda	2010	May	Sucre	Leoncio Martínez	P. geniculatus	Male	POSITIVE	NO	NR
VE68910A	Miranda	2010	May	Sucre	Petare	P. geniculatus	Male	NA	NA	NR
VE68910B	Miranda	2010	May	Sucre	Petare	P. geniculatus	Male	NEGATIVE	NO	NR
VE69010	D.C.	2010	May	Libertador	El Junquito	P. geniculatus	Female	POSITIVE	YES	NR
VE69210	Miranda	2010	May	Sucre	Caucagüita	P. geniculatus	Female	POSITIVE	YES	NR
VE69410	D.C.	2010	May	Libertador	San Agustín	P. geniculatus	Female	POSITIVE	NO	NR
VE69510	Miranda	2010	May	El Hatillo	Santa Rosalía de Palermo	P. geniculatus	Male	POSITIVE	YES	NR
VE69610	D.C.	2010	May	Libertador	Caricuao	P. geniculatus	Male	POSITIVE	NO	NR
VE69710	D.C.	2010	May	Libertador	Sucre	P. geniculatus	Male	NA	NO	NR
VE70110	Miranda	2010	May	Sucre	Filas de Mariches	P. geniculatus	Male	POSITIVE	NO	NR
VE70210	D.C.	2010	May	Libertador	Sucre	P. geniculatus	Male	NA	NO	NR
VE70310	D.C.	2010	May	Libertador	Antímano	P. geniculatus	Nymph III	NEGATIVE	YES	NR
VE70410	D.C.	2010	May	Libertador	San Pedro	P. geniculatus	Male	POSITIVE	YES	NR
VE70510	Miranda	2010	May	Sucre	Filas de Mariches	P. geniculatus	Male	POSITIVE	YES	NR
VE71710	Miranda	2010	May	Baruta	Nuestra Señora del Rosario de Baruta	P. geniculatus	Female	POSITIVE	NO	NR
VE71810	Miranda	2010	May	Sucre	La Dolorita	P. geniculatus	Female	POSITIVE	YES	NR
VE71910A	Miranda	2010	May	Sucre	Petare	P. geniculatus	Nymph IV	NA	NA	NR
VE71910B	Miranda	2010	May	Sucre	Petare	P. geniculatus	Nymph IV	NA	NA	NR
VE71910C	Miranda	2010	May	Sucre	Petare	P. geniculatus	Female	POSITIVE	YES	NR
VE72010	Miranda	2010	May	Sucre	La Dolorita	P. geniculatus	Male	POSITIVE	NO	NR
VE72210A	Miranda	2010	May	Sucre	Petare	P. geniculatus	Female	POSITIVE	NO	NR
VE72210B	Miranda	2010	May	Sucre	Petare	P. geniculatus	Male	POSITIVE	NO	NR
VE72310A	Miranda	2010	May	Sucre	Petare	P. geniculatus	Male	POSITIVE	YES	NR
VE72310B	Miranda	2010	May	Sucre	Petare	P. geniculatus	Female	POSITIVE	YES	NR
VE72410	Miranda	2010	May	El Hatillo	Santa Rosalía de Palermo	P. geniculatus	Female	NEGATIVE	NO	NR
VE72510	D.C.	2010	May	Libertador	El Junquito	P. geniculatus	Male	NEGATIVE	NO	NR
VE72610	Miranda	2010	May	Baruta	Nuestra Señora del Rosario de Baruta	P. geniculatus	Male	NEGATIVE	NO	NR
VE72710	D.C.	2010	May	Libertador	El Junquito	P. geniculatus	Male	POSITIVE	NO	NR
VE72810	Miranda	2010	May	Baruta	Nuestra Señora del Rosario de Baruta	P. geniculatus	Male	POSITIVE	NO	NR
VE72910	D.C.	2010	May	Libertador	El Junquito	P. geniculatus	Male	POSITIVE	YES	NR
VE73010	Miranda	2010	May	Sucre	Petare	P. geniculatus	Male	NEGATIVE	YES	NR
VE73110	Miranda	2010	May	Baruta	Nuestra Señora del Rosario de Baruta	P. geniculatus	Male	POSITIVE	NO	NR
VE73210A	Miranda	2010	May	El Hatillo	Santa Rosalía de Palermo	P. geniculatus	Male	POSITIVE	NO	NR
VE73210B	Miranda	2010	May	El Hatillo	Santa Rosalía de Palermo	P. geniculatus	Male	POSITIVE	NO	NR
VE73210C	Miranda	2010	May	El Hatillo	Santa Rosalía de Palermo	P. geniculatus	Male	POSITIVE	NO	NR
VE73410	D.C.	2010	May	Libertador	El Junquito	P. geniculatus	Male	NEGATIVE	YES	NR
VE73510	Miranda	2010	May	Sucre	Petare	P. geniculatus	Male	POSITIVE	NO	NR
VE73610	Miranda	2010	May	Sucre	Petare	P. geniculatus	Male	POSITIVE	NO	NR
VE73710A	Miranda	2010	May	Sucre	Petare	P. geniculatus	Male	POSITIVE	NO	NR
VE73710B	Miranda	2010	May	Sucre	Petare	P. geniculatus	Male	POSITIVE	NO	NR
VE73810	Miranda	2010	May	Sucre	Petare	P. geniculatus	Male	NEGATIVE	YES	NR
VE74010	D.C.	2010	May	Libertador	El Recreo	P. geniculatus	Male	NA	NO	NR
VE74110	Miranda	2010	May	Sucre	Petare	P. geniculatus	Female	POSITIVE	YES	NR
VE74210	Miranda	2010	May	Baruta	El Cafetal	P. geniculatus	Male	POSITIVE	NO	NR
VE74310A	D.C.	2010	May	Libertador	El Paraíso	P. geniculatus	Female	NA	NA	NR
VE74310B	D.C.	2010	May	Libertador	El Paraíso	P. geniculatus	Male	POSITIVE	NO	NR
VE74410	Miranda	2010	May	Sucre	Leoncio Martínez	P. geniculatus	Male	POSITIVE	NO	NR
VE74510	Miranda	2010	May	Baruta	Las Minas de Baruta	P. geniculatus	Male	POSITIVE	YES	NR
VE74610	D.C.	2010	May	Libertador	Macarao	P. geniculatus	Female	POSITIVE	YES	NR
VE75110	Miranda	2010	May	Baruta	Nuestra Señora del Rosario de Baruta	P. geniculatus	Male	NEGATIVE	YES	NR
VE75210	Miranda	2010	May	Baruta	Nuestra Señora del Rosario de Baruta	P. geniculatus	Female	POSITIVE	NO	NR
VE75310	Miranda	2010	May	Sucre	Leoncio Martínez	P. geniculatus	Male	NEGATIVE	NO	NR
VE75410	D.C.	2010	May	Libertador	Sucre	P. geniculatus	Female	POSITIVE	YES	NR
VE75510	Miranda	2010	May	Sucre	Petare	P. geniculatus	Female	POSITIVE	YES	NR
VE75610	D.C.	2010	May	Libertador	Coche	T. maculata	Female	NA	NA	NR
VE75710	Miranda	2010	May	Sucre	Petare	P. geniculatus	Female	POSITIVE	NO	NR
VE75810	Miranda	2010	May	Baruta	Nuestra Señora del Rosario de Baruta	P. geniculatus	Female	POSITIVE	NO	NR
VE75910	D.C.	2010	May	Libertador	El Valle	P. geniculatus	Male	NEGATIVE	YES	NR
VE76010	D.C.	2010	May	Libertador	La Pastora	P. geniculatus	Female	POSITIVE	NO	NR
VE76110A	D.C.	2010	May	Libertador	La Pastora	P. geniculatus	Nymph IV	POSITIVE	NO	NR
VE76110B	D.C.	2010	May	Libertador	La Pastora	P. geniculatus	Nymph IV	POSITIVE	YES	NR
VE76110C	D.C.	2010	May	Libertador	La Pastora	P. geniculatus	Nymph IV	POSITIVE	YES	NR
VE76110D	D.C.	2010	May	Libertador	La Pastora	P. geniculatus	Female	NEGATIVE	YES	NR
VE76210	D.C.	2010	May	Libertador	La Pastora	P. geniculatus	Female	NA	YES	NR
VE76310	D.C.	2010	May	Libertador	El Junquito	P. geniculatus	Male	NA	YES	NR
VE76410	D.C.	2010	May	Libertador	Sucre	P. geniculatus	Female	NA	YES	NR
VE76510	Miranda	2010	May	Sucre	Petare	P. geniculatus	Female	POSITIVE	NO	NR
VE76610	Miranda	2010	May	El Hatillo	Santa Rosalía de Palermo	P. geniculatus	Male	NEGATIVE	NO	NR
VE76710	D.C.	2010	May	Libertador	Antímano	P. geniculatus	Female	NEGATIVE	YES	NR
VE77210	Miranda	2010	May	Baruta	Nuestra Señora del Rosario de Baruta	P. geniculatus	Female	POSITIVE	NO	NR
VE77310	Miranda	2010	May	Sucre	Leoncio Martínez	P. geniculatus	Male	POSITIVE	YES	NR
VE77410	Miranda	2010	May	Baruta	Nuestra Señora del Rosario de Baruta	P. geniculatus	Male	POSITIVE	NO	NR
VE77510	D.C.	2010	May	Libertador	Sucre	P. geniculatus	Male	POSITIVE	YES	NR
VE77610	Miranda	2010	June	Sucre	Petare	P. geniculatus	Male	NA	NO	NR
VE77710	Miranda	2010	June	Baruta	El Cafetal	P. geniculatus	Male	POSITIVE	NO	NR
VE77810	Miranda	2010	June	Sucre	Petare	P. geniculatus	Male	POSITIVE	YES	NR
VE77910	Miranda	2010	June	Baruta	Nuestra Señora del Rosario de Baruta	P. geniculatus	Female	POSITIVE	NO	NR
VE78010	Miranda	2010	June	Sucre	Petare	P. geniculatus	Male	POSITIVE	NO	NR
VE78110	D.C.	2010	June	Libertador	Caricuao	P. geniculatus	Female	POSITIVE	NO	NR
VE78310	Miranda	2010	June	Sucre	Petare	P. geniculatus	Female	POSITIVE	NO	NR
VE78410	Miranda	2010	June	Sucre	Petare	P. geniculatus	Male	POSITIVE	NO	NR
VE78510	Miranda	2010	June	Baruta	El Cafetal	P. geniculatus	Female	NEGATIVE	YES	NR
VE78610	Miranda	2010	June	Sucre	Leoncio Martínez	P. geniculatus	Female	POSITIVE	NO	NR
VE78710	Miranda	2010	June	Baruta	Nuestra Señora del Rosario de Baruta	P. geniculatus	Female	POSITIVE	NO	NR
VE78810	D.C.	2010	June	Libertador	23 de enero	P. geniculatus	Male	POSITIVE	YES	NR
VE78910	D.C.	2010	June	Libertador	Sucre	P. geniculatus	Female	POSITIVE	YES	NR
VE79010	Miranda	2010	June	Sucre	Filas de Mariches	P. geniculatus	Female	POSITIVE	YES	NR
VE79110	Miranda	2010	June	Sucre	Filas de Mariches	P. geniculatus	Female	POSITIVE	NO	NR
VE79210	D.C.	2010	June	Libertador	La Pastora	P. geniculatus	Male	POSITIVE	NO	NR
VE79310	D.C.	2010	June	Libertador	La Pastora	P. geniculatus	Male	POSITIVE	NO	NR
VE79410	Miranda	2010	June	Sucre	Filas de Mariches	P. geniculatus	Male	POSITIVE	NO	NR
VE79510	Miranda	2010	June	Baruta	Las Minas de Baruta	P. geniculatus	Male	NA	NO	NR
VE79610	Miranda	2010	June	Sucre	Petare	P. geniculatus	Male	POSITIVE	YES	NR
VE79710	Miranda	2010	June	Sucre	Filas de Mariches	P. geniculatus	Male	POSITIVE	NO	NR
VE79810	Miranda	2010	June	El Hatillo	Santa Rosalía de Palermo	P. geniculatus	Male	POSITIVE	NO	NR
VE79910	Miranda	2010	June	Sucre	Petare	P. geniculatus	Male	NA	NO	NR
VE80110	Miranda	2010	June	Baruta	Nuestra Señora del Rosario de Baruta	P. geniculatus	Male	NA	NO	NR
VE80210	D.C.	2010	June	Libertador	Sucre	P. geniculatus	Male	POSITIVE	NO	NR
VE80310	Miranda	2010	June	Sucre	Petare	P. geniculatus	Male	POSITIVE	NO	NR
VE80410	D.C.	2010	June	Libertador	El Valle	P. geniculatus	Female	NEGATIVE	NO	NR
VE80510	D.C.	2010	June	Libertador	La Vega	P. geniculatus	Male	POSITIVE	NO	NR
VE80610	Miranda	2010	June	Baruta	Nuestra Señora del Rosario de Baruta	P. geniculatus	Female	POSITIVE	YES	NR
VE80710	D.C.	2010	June	Libertador	Santa Rosalía	P. geniculatus	Female	POSITIVE	NO	NR
VE80910A	Miranda	2010	June	Sucre	Petare	P. geniculatus	Male	POSITIVE	NO	NR
VE80910B	Miranda	2010	June	Sucre	Petare	P. geniculatus	Female	POSITIVE	NO	NR
VE81210	Miranda	2010	June	Baruta	Nuestra Señora del Rosario de Baruta	P. geniculatus	Male	POSITIVE	NO	NR
VE81310	Miranda	2010	June	El Hatillo	Santa Rosalía de Palermo	P. geniculatus	Female	NA	NO	NR
VE81510	D.C.	2010	June	Libertador	El Valle	P. geniculatus	Male	POSITIVE	YES	NR
VE81610	Miranda	2010	June	Sucre	Leoncio Martínez	P. geniculatus	Female	NEGATIVE	NO	NR
VE81710	Miranda	2010	June	Baruta	Nuestra Señora del Rosario de Baruta	P. geniculatus	Male	POSITIVE	NO	NR
VE81810	Miranda	2010	June	Sucre	Petare	P. geniculatus	Male	POSITIVE	NO	NR
VE81910	D.C.	2010	June	Libertador	Sucre	P. geniculatus	Male	POSITIVE	YES	NR
VE82010	D.C.	2010	June	Libertador	La Vega	P. geniculatus	Female	NEGATIVE	NO	NR
VE82110	Miranda	2010	June	Sucre	Petare	P. geniculatus	Male	NEGATIVE	NO	NR
VE82210	Miranda	2010	June	Baruta	Nuestra Señora del Rosario de Baruta	P. geniculatus	Male	POSITIVE	YES	NR
VE82310	D.C.	2010	June	Libertador	Sucre	P. geniculatus	Female	POSITIVE	YES	NR
VE82410	D.C.	2010	June	Libertador	Sucre	P. geniculatus	Female	NA	YES	NR
VE82510	Miranda	2010	June	Baruta	El Cafetal	P. geniculatus	Male	POSITIVE	YES	NR
VE82610	Miranda	2010	June	Sucre	Petare	P. geniculatus	Male	NEGATIVE	NO	NR
VE82710	Miranda	2010	June	Baruta	El Cafetal	P. geniculatus	Male	POSITIVE	NO	NR
VE82810	Miranda	2010	June	Sucre	Caucagüita	P. geniculatus	Female	NEGATIVE	YES	NR
VE83010	D.C.	2010	June	Libertador	El Junquito	P. geniculatus	Female	POSITIVE	YES	NR
VE83110	D.C.	2010	June	Libertador	Sucre	P. geniculatus	Male	POSITIVE	NO	NR
VE83210	Miranda	2010	June	El Hatillo	Santa Rosalía de Palermo	P. geniculatus	Female	POSITIVE	YES	NR
VE83310A	D.C.	2010	June	Libertador	Sucre	P. geniculatus	Male	POSITIVE	NO	NR
VE83310B	D.C.	2010	June	Libertador	Sucre	P. geniculatus	Female	POSITIVE	YES	NR
VE83310C	D.C.	2010	June	Libertador	Sucre	P. geniculatus	Female	POSITIVE	YES	NR
VE83310D	D.C.	2010	June	Libertador	Sucre	P. geniculatus	Female	POSITIVE	YES	NR
VE83410A	Miranda	2010	June	Sucre	Petare	P. geniculatus	Male	POSITIVE	NO	NR
VE83410B	Miranda	2010	June	Sucre	Petare	P. geniculatus	Female	POSITIVE	NO	NR
VE83510	Miranda	2010	June	Sucre	Petare	P. geniculatus	Male	POSITIVE	NO	NR
VE83610A	D.C.	2010	June	Libertador	Sucre	P. geniculatus	Male	POSITIVE	NO	NR
VE83610B	D.C.	2010	June	Libertador	Sucre	P. geniculatus	Male	POSITIVE	NO	NR
VE83710	D.C.	2010	June	Libertador	El Recreo	P. geniculatus	Female	POSITIVE	NO	NR
VE83810	D.C.	2010	June	Libertador	Sucre	P. geniculatus	Female	POSITIVE	NO	NR
VE83910	D.C.	2010	June	Libertador	Caricuao	P. geniculatus	Male	NEGATIVE	YES	NR
VE84010	D.C.	2010	June	Libertador	San José	P. geniculatus	Female	POSITIVE	YES	NR
VE84110	D.C.	2010	June	Libertador	La Vega	P. geniculatus	Female	POSITIVE	YES	NR
VE84210	D.C.	2010	June	Libertador	La Pastora	P. geniculatus	Male	POSITIVE	NO	NR
VE84310	Miranda	2010	June	Sucre	Petare	P. geniculatus	Male	POSITIVE	NO	NR
VE84410	D.C.	2010	June	Libertador	El Junquito	P. geniculatus	Female	NA	NO	NR
VE84510	Miranda	2010	June	Sucre	Petare	P. geniculatus	Female	NEGATIVE	NO	NR
VE84610	D.C.	2010	June	Libertador	San José	P. geniculatus	Male	POSITIVE	NO	NR
VE84710	Miranda	2010	June	Sucre	Caucagüita	P. geniculatus	Male	POSITIVE	NO	NR
VE84910A	D.C.	2010	June	Libertador	La Pastora	P. geniculatus	Male	POSITIVE	YES	NR
VE84910B	D.C.	2010	June	Libertador	La Pastora	P. geniculatus	Male	POSITIVE	YES	NR
VE85010	D.C.	2010	June	Libertador	Sucre	P. geniculatus	Female	POSITIVE	YES	NR
VE85110	D.C.	2010	June	Libertador	La Pastora	P. geniculatus	Male	POSITIVE	NO	NR
VE85410	D.C.	2010	June	Libertador	El Junquito	P. geniculatus	Male	POSITIVE	NO	NR
VE85510	Miranda	2010	June	Chacao	Chacao	P. geniculatus	Female	POSITIVE	YES	NR
VE85610	Miranda	2010	June	Baruta	Nuestra Señora del Rosario de Baruta	P. geniculatus	Male	NEGATIVE	NO	NR
VE85710A	Miranda	2010	June	Sucre	Petare	P. geniculatus	Male	POSITIVE	NO	NR
VE85710B	Miranda	2010	June	Sucre	Petare	P. geniculatus	Male	NA	NA	NR
VE85710C	Miranda	2010	June	Sucre	Petare	P. geniculatus	Male	NA	NA	NR
VE85710D	Miranda	2010	June	Sucre	Petare	P. geniculatus	Male	NA	NA	NR
VE85810	D.C.	2010	June	Libertador	Antímano	P. geniculatus	Male	POSITIVE	NO	NR
VE86210	D.C.	2010	June	Libertador	La Pastora	P. geniculatus	Female	NA	YES	NR
VE86610	Miranda	2010	June	Baruta	Nuestra Señora del Rosario de Baruta	P. geniculatus	Male	POSITIVE	NO	NR
VE86710	D.C.	2010	June	Libertador	Altagracia	P. geniculatus	Female	NA	YES	NR
VE86810	D.C.	2010	June	Libertador	La Pastora	P. geniculatus	Male	NEGATIVE	NO	NR
VE86910A	Miranda	2010	June	Sucre	La Dolorita	P. geniculatus	Male	NA	NA	NR
VE86910B	Miranda	2010	June	Sucre	La Dolorita	P. geniculatus	Female	POSITIVE	NO	NR
VE86910C	Miranda	2010	June	Sucre	La Dolorita	P. geniculatus	Female	POSITIVE	NO	NR
VE86910D	Miranda	2010	June	Sucre	La Dolorita	P. geniculatus	Female	POSITIVE	NO	NR
VE87010	D.C.	2010	June	Libertador	Sucre	P. geniculatus	Male	POSITIVE	NO	NR
VE87110	Miranda	2010	June	Baruta	Nuestra Señora del Rosario de Baruta	P. geniculatus	Female	NA	NO	NR
VE87310	Miranda	2010	June	Sucre	Petare	P. geniculatus	Male	POSITIVE	YES	NR
VE87510	Miranda	2010	June	Sucre	Leoncio Martínez	P. geniculatus	Female	NA	NO	NR
VE87610A	D.C.	2010	June	Libertador	La Vega	T. maculata	Female	NEGATIVE	NO	NR
VE87610B	D.C.	2010	June	Libertador	La Vega	T. maculata	Female	POSITIVE	NO	NR
VE87710	Miranda	2010	June	Baruta	El Cafetal	P. geniculatus	Female	POSITIVE	YES	NR
VE87810	D.C.	2010	June	Libertador	Altagracia	P. geniculatus	Male	POSITIVE	NO	NR
VE88010	Miranda	2010	June	Baruta	El Cafetal	P. geniculatus	Female	POSITIVE	NO	NR
VE88110	Miranda	2010	June	Sucre	Leoncio Martínez	P. geniculatus	Male	POSITIVE	NO	NR
VE88210	Miranda	2010	June	Sucre	Leoncio Martínez	P. geniculatus	Male	NEGATIVE	NO	NR
VE88310	Miranda	2010	June	Sucre	Petare	P. geniculatus	Female	NA	YES	NR
VE88510	D.C.	2010	June	Libertador	Caricuao	P. geniculatus	Male	NEGATIVE	NO	NR
VE88610	Miranda	2010	June	Baruta	El Cafetal	P. geniculatus	Male	NEGATIVE	NO	NR
VE88710	Miranda	2010	June	Sucre	Petare	P. geniculatus	Female	POSITIVE	YES	NR
VE88910	D.C.	2010	June	Libertador	Sucre	P. geniculatus	Male	POSITIVE	YES	NR
VE89010	Miranda	2010	June	El Hatillo	Santa Rosalía de Palermo	P. geniculatus	Female	POSITIVE	YES	NR
VE89110	D.C.	2010	June	Libertador	Sucre	P. geniculatus	Female	POSITIVE	YES	NR
VE89210	Miranda	2010	June	Sucre	Petare	P. geniculatus	Male	NEGATIVE	NO	NR
VE89310	D.C.	2010	June	Libertador	San Agustín	P. geniculatus	Female	NEGATIVE	YES	NR
VE89510	Miranda	2010	June	Sucre	Caucagüita	P. geniculatus	Male	POSITIVE	YES	NR
VE89610	Miranda	2010	June	Baruta	Las Minas de Baruta	P. geniculatus	Female	POSITIVE	YES	NR
VE89910	Miranda	2010	June	El Hatillo	Santa Rosalía de Palermo	P. geniculatus	Female	NA	NO	NR
VE90010	Miranda	2010	June	Baruta	Nuestra Señora del Rosario de Baruta	P. geniculatus	Male	POSITIVE	NO	NR
VE90110	D.C.	2010	June	Libertador	La Pastora	P. geniculatus	Male	POSITIVE	NO	NR
VE90210	D.C.	2010	June	Libertador	La Pastora	P. geniculatus	Female	POSITIVE	NO	NR
VE90410	Miranda	2010	June	El Hatillo	Santa Rosalía de Palermo	P. geniculatus	Female	POSITIVE	YES	NR
VE90610	D.C.	2010	June	Libertador	El Junquito	P. geniculatus	Male	POSITIVE	YES	NR
VE90710	Miranda	2010	June	Sucre	Petare	P. geniculatus	Male	POSITIVE	NO	NR
VE91010	Miranda	2010	June	Sucre	Leoncio Martínez	P. geniculatus	Female	NA	NO	NR
VE91110	Miranda	2010	June	Baruta	Las Minas de Baruta	P. geniculatus	Male	NA	NO	NR
VE91210	D.C.	2010	June	Libertador	Caricuao	P. geniculatus	Male	POSITIVE	NO	NR
VE91310	D.C.	2010	June	Libertador	Sucre	P. geniculatus	Male	POSITIVE	YES	NR
VE91410A	Miranda	2010	June	Baruta	El Cafetal	P. geniculatus	Female	POSITIVE	NO	NR
VE91410B	Miranda	2010	June	Baruta	El Cafetal	P. geniculatus	Female	POSITIVE	NO	NR
VE91510	Miranda	2010	June	Sucre	Filas de Mariches	P. geniculatus	Female	NA	YES	NR
VE91710A	Miranda	2010	June	Sucre	Filas de Mariches	P. geniculatus	Male	POSITIVE	NO	NR
VE91710B	Miranda	2010	June	Sucre	Filas de Mariches	T. nigromaculata	Male	POSITIVE	YES	NR
VE91810	D.C.	2010	June	Libertador	La Pastora	P. geniculatus	Male	POSITIVE	NO	NR
VE91910	Miranda	2010	June	Sucre	Petare	P. geniculatus	Male	POSITIVE	NO	NR
VE92010	Miranda	2010	June	Baruta	El Cafetal	P. geniculatus	Female	POSITIVE	NO	NR
VE92110	Miranda	2010	June	Baruta	Nuestra Señora del Rosario de Baruta	P. geniculatus	Female	NEGATIVE	YES	NR
VE92210	D.C.	2010	June	Libertador	Antímano	P. geniculatus	Male	NEGATIVE	YES	NR
VE92310	Miranda	2010	June	Baruta	El Cafetal	P. geniculatus	Male	POSITIVE	NO	NR
VE92810	Miranda	2010	June	Sucre	Petare	P. geniculatus	Male	POSITIVE	NO	NR
VE93010	Miranda	2010	June	Sucre	Leoncio Martínez	P. geniculatus	Male	POSITIVE	YES	NR
VE93110	D.C.	2010	June	Libertador	La Pastora	P. geniculatus	Female	POSITIVE	NO	NR
VE93210	Miranda	2010	June	El Hatillo	Santa Rosalía de Palermo	P. geniculatus	Female	POSITIVE	YES	NR
VE93310	Miranda	2010	June	Baruta	Nuestra Señora del Rosario de Baruta	P. geniculatus	Female	NEGATIVE	NO	NR
VE93410	Miranda	2010	June	Sucre	Leoncio Martínez	P. geniculatus	Male	POSITIVE	NO	NR
VE93510	Miranda	2010	June	El Hatillo	Santa Rosalía de Palermo	P. geniculatus	Male	NEGATIVE	YES	NR
VE93710	Miranda	2010	June	Baruta	Las Minas de Baruta	P. geniculatus	Male	POSITIVE	NO	NR
VE93810	D.C.	2010	June	Libertador	La Pastora	P. geniculatus	Male	NA	NO	NR
VE93910	Miranda	2010	June	El Hatillo	Santa Rosalía de Palermo	P. geniculatus	Female	NA	NO	NR
VE94010A	D.C.	2010	June	Libertador	La Pastora	P. geniculatus	Male	NA	NA	NR
VE94010B	D.C.	2010	June	Libertador	La Pastora	P. geniculatus	Female	POSITIVE	NO	NR
VE94110	D.C.	2010	June	Libertador	San José	P. geniculatus	Female	POSITIVE	YES	NR
VE94510	D.C.	2010	June	Libertador	El Paraíso	P. geniculatus	Male	POSITIVE	NO	NR
VE94710A	Miranda	2010	June	Sucre	Petare	P. geniculatus	Female	NA	NA	NR
VE94710B	Miranda	2010	June	Sucre	Petare	P. geniculatus	Female	NA	NA	NR
VE94710C	Miranda	2010	June	Sucre	Petare	P. geniculatus	Female	NA	NA	NR
VE94710D	Miranda	2010	June	Sucre	Petare	P. geniculatus	Female	NA	NA	NR
VE94710E	Miranda	2010	June	Sucre	Petare	P. geniculatus	Male	NA	NA	NR
VE94710F	Miranda	2010	June	Sucre	Petare	P. geniculatus	Male	NA	NA	NR
VE94710G	Miranda	2010	June	Sucre	Petare	P. geniculatus	Male	NA	NA	NR
VE95010	Miranda	2010	June	Sucre	Petare	P. geniculatus	Male	POSITIVE	NO	NR
VE95110	D.C.	2010	June	Libertador	La Vega	P. geniculatus	Female	POSITIVE	NO	NR
VE95210	D.C.	2010	June	Libertador	La Pastora	P. geniculatus	Female	POSITIVE	NO	NR
VE95310	D.C.	2010	June	Libertador	La Pastora	P. geniculatus	Male	POSITIVE	YES	NR
VE95410	D.C.	2010	June	Libertador	Altagracia	P. geniculatus	Male	POSITIVE	NO	NR
VE95510	Miranda	2010	June	Baruta	Nuestra Señora del Rosario de Baruta	P. geniculatus	Female	NEGATIVE	YES	NR
VE95610	D.C.	2010	June	Libertador	Caricuao	P. geniculatus	Female	POSITIVE	NO	NR
VE95710	Miranda	2010	June	Baruta	Nuestra Señora del Rosario de Baruta	P. geniculatus	Male	NEGATIVE	NO	NR
VE95810	Miranda	2010	June	Sucre	Petare	P. geniculatus	Female	POSITIVE	YES	NR
VE95910	Miranda	2010	June	Baruta	El Cafetal	P. geniculatus	Male	NEGATIVE	NO	NR
VE96010	D.C.	2010	June	Libertador	San José	P. geniculatus	Male	POSITIVE	NO	NR
VE961010	Miranda	2010	June	Sucre	Caucagüita	P. geniculatus	Male	POSITIVE	NO	NR
VE96310	Miranda	2010	June	El Hatillo	Santa Rosalía de Palermo	P. geniculatus	Female	POSITIVE	NO	NR
VE96410	Miranda	2010	June	Sucre	Petare	P. geniculatus	Female	POSITIVE	YES	NR
VE96610	Miranda	2010	June	Sucre	Filas de Mariches	P. geniculatus	Male	POSITIVE	NO	NR
VE96710	D.C.	2010	June	Libertador	El Junquito	P. geniculatus	Male	NEGATIVE	YES	NR
VE96910	Miranda	2010	June	Sucre	Petare	P. geniculatus	Male	POSITIVE	NO	NR
VE97010	Miranda	2010	June	Chacao	Chacao	P. geniculatus	Female	POSITIVE	YES	NR
VE97210	Miranda	2010	June	Sucre	La Dolorita	P. geniculatus	Male	NEGATIVE	NO	NR
VE97510	D.C.	2010	June	Libertador	San Bernardino	P. geniculatus	Male	POSITIVE	NO	NR
VE97610	D.C.	2010	June	Libertador	Caricuao	P. geniculatus	Female	POSITIVE	YES	NR
VE97710	D.C.	2010	June	Libertador	Sucre	P. geniculatus	Male	NEGATIVE	YES	NR
VE97810	Miranda	2010	June	El Hatillo	Santa Rosalía de Palermo	T. nigromaculata	Male	POSITIVE	YES	NR
VE97810A	Miranda	2010	June	El Hatillo	Santa Rosalía de Palermo	T. nigromaculata	Female	POSITIVE	YES	NR
[truncated: 2,877 more rows]

## Sheet: DashBoard
												Etiquetas de fila	Cuenta de Code
												23 de Enero	16
												Altagracia	39
												Antímano	99
												Candelaria	5
												Caricuao	86
												Caucagüita	109
												Chacao	39
												Coche	20
												El Cafetal	174
												El Junquito	297
												El Paraíso	36
												El Recreo	52
												El Valle	22
												Filas de Mariches	272
												La Dolorita	105
												La Pastora	319
												La Vega	121
												Las Minas de Baruta	105
												Leoncio Martínez	190
												Macarao	25
												Nuestra Señora del Rosario de Baruta	541
												Petare	1084
												San Agustín	15
												San Bernardino	29
												San José	50
												San Juan	5
												San Pedro	51
												Santa Rosalía	11
												Santa Rosalía de Palermo	329
												Santa Teresa	7
												Sucre	619
												Total general	4872

## Sheet: Pivot
	Etiquetas de fila	Cuenta de Code			Etiquetas de fila	Cuenta de Code
	2007	78			January	283
	2008	400			February	275
	2009	648			March	421
	2010	1271			April	728
	2011	449			May	1287
	2012	355			June	824
	2013	350			July	354
	2014	327			August	97
	2015	240			September	103
	2016	213			October	216
	2017	145			November	182
	2018	152			December	102
	2019	244			Total general	4872
	Total general	4872
