# Supplementary material for: Vector mapping and bloodmeal metabarcoding demonstrate risk of urban Chagas disease transmission in Caracas, Venezuela
Source: PLoS Negl Trop Dis. 2023 Mar 17;17(3):e0010613. doi: 10.1371/journal.pntd.0010613 (PMC10057784; doi:10.1371/journal.pntd.0010613)
Supplement: S2 File — Sequences include primer-binding regions. (TXT) [file pntd.0010613.s002.txt]

>OTU_1
CCATCCAACATCTCAGCATGATGAAACTTCGGCTCACTCCTTGGCGCCTGCCTGATCCTCCAAATCACCACAGGACTATT
CCTAGCCATGCACTACTCACCAGACGCCTCAACCGCCTTTTCATCAATCGCCCACATCACTCGAGACGTAAATTATGGCT
GAATCATCCGCTACCTTCACGCCAATGGCGCCTCAATATTCTTTATCTGCCTCTTCCTACACATCGGGCGAGGCCTATAT
TACGGATCATTTCTCTACTCAGAAACCTGAAACATCGGCATTATCCTCCTGCTTGCAACTATAGCAACAGCCTTCATAGG
CTATGTCCTCCCGTGAGGACAAATATCATTCTGAGGGGC
>OTU_2
CCATCCAACATCTCAGCATGATGAAATTTCGGTTCACTATTAGGAATATGCCTAATTATCCAAATTCTAACAGGTTTATT
CTTAGCAATACATTATACATCAGATACACTAACCGCATTCTCATCAGTAGCCCATATTTGCCGAGATGTAAACTACGGAT
GACTTATCCGAAATATCCATGCCAACGGAGCATCTATATTCTTTATATGTCTTTTTCTCCATGTAGGACGAGGAATCTAC
TACGGATCATATCTTTACAAAGAAACATGAAACATTGGAGTTATTCTACTATTAACAGTTATAGCCACTGCATTCGTGGG
CTACGTACTACCTTGAGGACAAATATCATTCTGAGGGGC
>OTU_3
CCATCCAACATCTCAGCATGATGGAACTTTGGGTCCCTACTAGGCATTTGCTTGCTAACTCAAATCCTAACCGGCTTACT
ACTCGCCGCACATTACACTGCAGACACCACCCTAGCCTTTTCATCCGTTGCACACACATGCCGAAACGTACAGTACGGCT
GGCTAATCCGAAACCTCCATGCAAACGGAGCCTCATTTTTCTTCATCTGTATTTACCTACACATCGGACGAGGACTCTAC
TACGGATCCTACCTCTACAAAGAGACTTGAAACACAGGAGTCGTCCTCCTACTAACCCTTATAGCCACTGCATTCGTAGG
ATATGTCCTACCCTGAGGACAAATATCATTCTGAGGGGC
>OTU_4
CCATCCAACATCTCAGCATGATGAAACTTCGGTTCTCTACTAGGAGTATGCCTCATAGTACAAATCCTCACAGGCTTATT
CCTAGCAATACACTACACGTCTGATACCATAACAGCATTTTCATCAGTCACCCACATCTGCCGAGACGTAAACTACGGCT
GACTAATCCGATACCTACACGCCAACGGCGCCTCAATATTTTTCATCTGCCTATTCCTCCATGTGGGACGAGGACTATAC
TATGGATCCTACACTTTCCTAGAAACCTGAAACATTGGGATCATTCTACTATTTGCAGTCATAGCAACTGCATTCATGGG
CTATGTACTCCCATGAGGACAAATATCATTCTGAGGGGC
>OTU_5
CCATCCAACATCTCAGCATGATGAAACTTTGGGTCCCTTCTAGGAGTCTGCCTAATAGTCCAAATCATTACAGGTCTTTT
CTTAGCCATACACTACACATCAGATACAATAACAGCCTTTTCATCAGTAACACACATTTGTCGAGACGTAAATTACGGGT
GACTAATCCGATATATACACGCAAACGGAGCCTCAATATTTTTTATTTGCTTATTCCTTCATGTCGGACGAGGCTTATAT
TATGGATCATATACATTTATAGAAACCTGAAACATTGGAGTACTTCTACTGTTCGCAGTCATAGCCACAGCATTTATAGG
CTACGTCCTTCCATGAGGACAAATATCATTCTGAGGGGC
>OTU_6
CCATCCAACATCTCAGCATGATGAAATTTCGGCTCCCTATTAGCAGTCTGCCTCATGACCCAAATCCTCACCGGCCTACT
ACTAGCCATGCACTACACAGCAGACACATCCCTAGCCTTCTCCTCCGTAGCCCACACTTGCCGGAACGTACAATACGGCT
GACTCATCCGGAATCTCCACGCAAACGGCGCCTCATTCTTCTTCATCTGTATCTTCCTTCACATCGGACGAGGCCTATAC
TACGGCTCCTACCTCTACAAGGAAACCTGAAACACAGGAGTAATCCTCCTCCTCACACTCATAGCCACCGCCTTTGTGGG
CTATGTTCTCCCATGGGGACAAATATCATTCTGAGGGGC
>OTU_10
CCATCCAACATCTCAGCATGATGAAACTTCGGTTCATTACTGGGCATCTGCCTAGCAATACAAATCCTTACAGGCCTATT
CCTAGCAATACACTATACATCAGACACCATAACTGCCTTCTCATCTGTAACCCACATCTGCCGAGACGTAAACTATGGCT
GATTAATTCGATACCTACATGCCAACGGTGCATCACTATTCTTCATATGCCTATACCTCCATATCGGCCGAGGCTTATAC
TACGGCTCATACACTTTCCTAGAAACTTGAAACATCGGGATTATCCTATTATTCACTGTCATAGCCACAGCATTTATAGG
TTACGTCTTACCATGAGGACAAATATCATTCTGAGGGGC
>OTU_13
CCATCCAACATCTCAGCATGATGAAACTTCGGTTCCCTCTTAGGCATCTGCCTAATCTTGCAAATCCTAACAGGCCTGTT
CTTAGCAATACATTACACATCAGACACAACAACAGCTTTCTCATCAGTTACACACATCTGTCGAGACGTAAATTACGGAT
GAGTTATTCGCTACCTACATGCAAACGGAGCATCCATGTTCTTTATTTGCCTATTCATCCACGTAGGCCGAGGCCTATAC
TACGGATCCTATATATTCCTAGAAACATGAAACATTGGAGTAGTTCTACTATTTACCGTTATAGCAACAGCCTTCATAGG
CTACGTCCTGCCCTGAGGACAAATATCATTCTGAGGGGC
>OTU_17
CCATCCAACATCTCAGCATGATGAAACTTCGGCTCTTTATTGGGTGTATGTCTAATGCTCCAAATCGTTACCGGACTATT
CCTAGCCATGCATTATACTGCAGACACAGCCACAGCCTTCTCATCTGTTACACATATTTGTCGAGACGTGAATTATGGTT
GATTAATTCGATATGCACACGCCAACGGAGCATCAATATTCTTCATTTTCCTTTACTTTCACATCGGACGAGGGATCTAT
TACGGATCTTACACCTTCATAGAAACCTGAAACATCGGAGTAATTCTACTATTCGCAGTAATAGCAACTGCTTTCATAGG
ATATGTTCTTCCCTGAGGACAAATATCATTCTGAGGGGC
>OTU_18
CCATCCAACATCTCAGCATGATGAAATTTTGGGTCTCTACTAGGAATTTGCTTAGCTCTACAAATCTTGACAGGACTATT
TTTAGCTATACATTATACATCAGACACCGCAACAGCCTTCATCTCCGTCACCCATATTTGCCGAGATGTAAATTATGGTT
GAGTACTACGTTATCTTCACGCTAACGGCGCTTCTATATTTTTTATTTGCCTTTATCTACACGTAGGTCGAGGCCTCTAT
TATGGATCATACTTATACAAAGAGACATGGAACATAGGAGTAATCTTATTATTTGCCGTTATGGCAACCGCCTTTATAGG
ATACGTACTCCCATGAGGACAAATATCATTCTGAGGGGC
>OTU_21
CCATCCAACATCTCAGCATGATGGAATTTCGGCTCACTTTTAGGCATTTGCCTAGTAATCCAAATCGTAACAGGACTTAT
GCTAGCAATACACTATACGGCCGACACCACATTAGCATTCGCCTCAGTAGCCCACATTTGCCGCAATGTCCAACACGGAT
GACTAATTCGATACACCCATGCAAATACAGCATCTATGTTTTTTATCTGCTTATACATCCACATTGGACGCGGCCTATAT
TACGGCTCATACCTGTACAAAAAAACCTGAAATACAGGAACAATACTCCTAATCCTGACAATAGCCACCGCCTTCGTAGG
ATATGTGCTCCCATGAGGACAAATATCATTCTGAGGGGC
>OTU_25
CCATCCAACATCTCAGCATGATGAAACTTCGGCTCCCTACTAGCAGTATGCCTCATCACTCAAATCTTAACCTGCCTCCT
ACTAGCCATACATTACACTGCAGACACCACTCTTGCATTCTCTTCTGTGGCCTACACATGCCGAAACGTACAATACGGTT
GACTCCTCCGTAACCTCCATGCGAATGGCGCCTCATTCTTCTTCATCTGCATCTTCCTACACATTGGACGCGGCCTATAT
TATGGTTCGTACCTATATAAAGAAACCTGAAATACAGGAGTAGTCTTACTTCTCACCCTCATAGCAACAGCCTTTGTAGG
CTATGTCCTCCCATGGGGACAAATATCATTCTGAGGGGC
>OTU_32
CCATCCAACATCTCAGCATGATGAAACTTCGGGTCCCTCCTGGGAATCTGCCTAGCAACACAAATTCTAACAGGCTTACT
CCTAGCCGCCCACTACACCGCAGACACCTCTCTAGCTTTCTCATCCGTAGCCAACACATGCCGAAACGTACAGTACGGCT
GACTAATCCGCAACCTTCACGCAAATGGAGCCTCACTCTTCTTCATCTGCATCTACCTGCATATCGCCCGAGGCTTCTAC
TACGGCTCATACCTGTATAAAGAAACCTGAAACACAGGAGTCGTCCTTCTCCTCACCCTCATAGCAACAGCCTTCGTGGG
ATACGTCTTACCATGAGGACAAATATCATTCTGAGGGGC
>OTU_33
CCATCCAACATCTCAGCATGATGAAATTTCGGTTCCCTCCTGGGAATCTGCCTAATCCTACAAATCCTCACAGGCCTATT
CCTAGCAATACACTACACATCCGACACAACAACAGCATTCTCCTCTGTTACCCATATCTGCCGAGACGTAAACTACGGCT
GAATCATCCGATACATACACGCAAACGGAGCTTCAATGTTTTTTATCTGCTTATATATGCACGTAGGACGAGGCTTATAT
TACGGGTCTTACACTTTTCTAGAAACATGAAATATTGGAGTAATCCTTCTGCTCACAGTAATAGCCACAGCATTTATAGG
ATACGTCCTACCATGAGGACAAATATCATTCTGAGGGGC
>OTU_37
CCATCCAACATCTCAGCATGATGAAATTTCGGGTCCCTCCTAGGCATCTGCCTAATGACACAAATCCTAACCGGCCTATT
ACTAGCCATGCACTATACCGCAGATACAACCCTAGCCTTCTCGTCCGTCGCACATACTTGCCGAACCGTACAATATGGCT
GACTAATCCGCAACCTGCATGCAAACGGAGCCTCATTTTTCTTCATTTGCATCTACCTACACATCGGACGAGGCCTCTAT
TATGGCTCATACCTGTACAAAGAGACATGAAACACAGGCGTTATCCTCCTACTCACTCTCATAGCAACCGCCTTCGTGGG
TTACGTCCTACCATGAGGACAAATATCATTCTGAGGGGC
